# Supplementary material for: Genome organization and characteristics of soybean microRNAs
Source: BMC Genomics. 2012 May 4;13:169. doi: 10.1186/1471-2164-13-169 (PMC3481472; doi:10.1186/1471-2164-13-169)
Supplement: Additional file 1 — Table S1. List of miRNA genes identified and used in this study. [file 1471-2164-13-169-S1.xlsx]

## Sheet: miRNAs from this study
miRNA ID	Family ID	representative read ID1	Start position	mature sequence ID1	End position	Strand	Total mismatches	Number of asymetric bulges	Size of the asymetric bulges (nt)	Perfect excision	mi*like sequence	Preferential excision	Present in both library	Read count	Read abundance>10	Conserved	Summarized criteria	PrimiRNA sequence	Orientation	Genome position (glyma109)	Representative ID2	Mature sequence representative ID2
gma-MIR156h1	156	D7TV13M01A5RNW	10	UUGACAGAAGAUAGAGAGCAC	30	5'	1	1	1	N	N	Y	Y	18	Y	Y	m,e,s,>,c	GUGAUGCUGUUGACAGAAGAUAGAGAGCACAGAUGAUGAAAUGCAAGAAAGGAAAUGGCAUCUUACUCUUUUGUGCUCUCUAGUCUUCUUGUCAUCAUCAUUU	For	Gm02:7812527..7812629
gma-MIR156i1	156	D7TV13M01A5RNW	10	UUGACAGAAGAUAGAGAGCAC	30	5'	1	0		N	Y	Y	Y	18	Y	Y	m,*,e,s,>,c	UUAAGGUUGUUGACAGAAGAUAGAGAGCACAGAUGAUGAUAUGCAUAUUAUAUAAAAAGCAGCUAGGGAACUCAUGAAUUGUGCAUCUCACUCCUUUGUGCUCUCUAUACUUCUGUCAUCACCCUUC	Rev	Gm05:38621815..38621689
gma-MIR156j	156	D7TV13M01C58TD	10	UGACAGAAGAGAGUGAGCAC	29	5'	0			N	N	Y	Y	17	Y	Y	m,e,s,>,c	GAGAGAGGCUGACAGAAGAGAGUGAGCACAUACUAGUGGAGAUUGUAUGAGGGCAUACAAUUGCGGGUGCGUGCUCACUUCUCUAUCUGUCAGCUUCCCA	For	Gm02:41864165..41864264
gma-MIR156k	156	D7TV13M01C58TD	10	UGACAGAAGAGAGUGAGCAC	29	5'	0	0		N	N	Y	Y	17	Y	Y	m,e,s,>,c	UAAGGGAGGUGACAGAAGAGAGUGAGCACACAUAAUACUUUCUUGUAAGAUAAAGAUUCAUGCUUGAAGUUAUGUGUGCUCACUCUCUAUCUGUCACCCCACCA	For	Gm04:4257058..4257161
gma-MIR156l	156	D7TV13M01C58TD	10	UGACAGAAGAGAGUGAGCAC	29	5'	0	0		N	N	Y	Y	17	Y	Y	m,e,s,>,c	CUUAGAAAUUGACAGAAGAGAGUGAGCACACAGAAGCACUUGGUAUAGUUAUAUACUGUUGCUUUUGCGUGCUCACUUCUCUUUCUGUCAACUUCCAG	Rev	Gm04:4990953..4990856
gma-MIR156m	156	D7TV13M01C58TD	11	UGACAGAAGAGAGUGAGCAC	30	5'	0			Y	Y	Y	Y	17	Y	Y	m,p,*,e,s,>,c	CUAAGGGAGAUGACAGAAGAGAGUGAGCACACAUGGUAUUUUCUUGCACGAUGACGAUUCAUGCUUGAAGCUAUGUGUGCUUACUCUCUAUCUGUCAUCCCAUCAC	For	Gm06:4013570..4013675
gma-MIR156n1	156	D7TV13M01C58TD	10	UGACAGAAGAGAGUGAGCAC	29	5'	0	0		N	N	Y	Y	17	Y	Y	m,e,s,>,c	CAUAGAAAUUGACAGAAGAGAGUGAGCACACAGAGGCACUUGGUAUAGUAUAUAUACUAUUGCUUUUGCGUGCUCACUUCUCUUUCUGUCAACUUCCAG	Rev	Gm06:4699244..4699146
gma-MIR156o	156	D7TV13M01C58TD	10	UGACAGAAGAGAGUGAGCAC	29	5'	1	0		N	N	Y	Y	17	Y	Y	m,e,s,>,c	UUGUGGAGGUGACAGAAGAGAGUGAGCACUUGGCUCUUUCCUAGCAUGGAUCUAAGUUCACGCCAAAAGCCGUGUGCUCUCUCUCUAUCUGUCACCACCUCC	For	Gm13:20521463..20521564
gma-MIR156p	156	D7TV13M01C58TD	13	UGACAGAAGAGAGUGAGCAC	32	5'	0	0		N	Y	Y	Y	17	Y	Y	m,*,e,s,>,c	GGGUAAGAGAGGUGACAGAAGAGAGUGAGCACACAUGGUAUUUUCUUGGAUGAUAUAAGAUUUCAUGCUUGAAACUAUGCGUGCUCAUUCUCUAUCUGUCACCCAUCAUCAU	For	Gm14:9431596..9431707
gma-MIR156q1	156	D7TV13M01C58TD	10	UGACAGAAGAGAGUGAGCAC	29	5'	0	0		N	N	Y	Y	17	Y	Y	m,e,s,>,c	GACAGAAAUUGACAGAAGAGAGUGAGCACAAAGAGGCACUUGAUAUAAAUCUAUAUCACUGCUUUUGUGUGCUCACUACUCUUUCUGUCGGUUUUCAU	For	Gm17:37759441..37759538
gma-MIR156r	156	D7TV13M01C58TD	10	UGACAGAAGAGAGUGAGCAC	29	5'	0			N	Y	Y	Y	17	Y	Y	m,*,e,s,>,c	UUGUGGAGGUGACAGAAGAGAGUGAGCACUUGGCUCUUUCCUAGCAUGGAUCUUUCGUGCUAAAAGCUGUGUGCUCAUUCUCUAUCUGUCACCACCUCC	Rev	Gm17:4291761..4291663
gma-MIR156s	156	D7TV13M01C58TD	10	UGACAGAAGAGAGUGAGCAC	29	5'	0	0		N	Y	Y	Y	17	Y	Y	m,*,e,s,>,c	UAAGGGAGGUGACAGAAGAGAGUGAGCACACAUAGUACUUUCUUGAAUGAUAUAAGGUUUCAUGCUUGAAGUUAUGCGUGCUUACUCUCUAUCUGUCACCCAUCAC	Rev	Gm17:38431974..38431869
gma-MIR159e	159	D7TV13M01AEAW6	156	AUUGGAGUGAAGGGAGCUCCU	176	3'	3	1	1	N	N	Y	Y	51	Y	Y	m,e,s,>,c	UAAACCCAAGUUGGAGCUCUCAGCACUCCAGUGUUGAAGGAAGUGAUGGUAAACCCUAGCUGCUAAUUCAUGGUUACCUUUGGUUUCACAUAAGGAAGCAUGUGAAGUCAUGGGUCUGCAUGAACUUGGAGAUGGGGUUGCCUUGAUCUUUUAGUAUUGGAGUGAAGGGAGCUCCUAAUUAGGCCUU	Rev	Gm07:5394160..5393974	D7TV13M01A32E3	AUUGGAGUGAAGGGAGCU
gma-MIR159f1	159	D7TV13M01A1HHY	156	AUUGGAGUGAAGGGAGCUC	174	3'	2	0		N	N	Y	Y	68	Y	Y	m,e,s,>,c	AAACCCAAGUUGGAGUUCCCUGCACUCCAAGUCUGAAAGGAUAUGAUGGUAAACCUCUGCUGCUAGUUCAUGGAUACCUCUGGCCUCGUAACAACAUGCGUUCGAAGUCAAGGGUUUGCAUGACCUGGGAGAUGAGUUUACCUUGACCUUUUGGUAUUGGAGUGAAGGGAGCUCCAGAGGGUAUU	Rev	Gm16:2794309..2794125	D7TV13M01A32E3	AUUGGAGUGAAGGGAGCU
gma-MIR159g	159	D7TV13M01A1HHY	157	AUUGGAGUGAAGGGAGCUC	175	3'	1	0		N	N	Y	Y	68	Y	Y	m,e,s,>,c	UAAACUCAAGUUGGAGCUCUCUGCACUCCAGUGUUGAAGGAGGUGAUGGUAAACCCUAGCUGCUAAUUCAUGGUUACCUUUGGCUUCCCAUAAGGAAGCAUGUGAAAGUCAUGGGUUUACAUGAAUAUGGAGACGGGGUUGCCUUGAUCUUUUGGUAUUGGAGUGAAGGGAGCUCCGAAUUAGGCCU	Rev	Gm16:2808053..2807867	D7TV13M01A32E3	AUUGGAGUGAAGGGAGCU
gma-MIR159h	159	159-3-1	160	AUUUAAGUGAUGGGAGCUCCG	180		2	1	1							Y	m,c	UCAAACACAAGCUGGAGCUCUCUCACUUCAAUUAUGAGCGGAUAUGAUGGGAAACCUCUGCUGCUAAUUCGUGGAUACCUCUGGUUCCGUAACAACAUACGUUCGAAGUCAAGGGUUUGCAUGAAUUGGGAGAUGAAGUUAUUACCUUGAUCUUUUUGUAUUUAAGUGAUGGGAGCUCCGGUGGGUAU	For	Gm07:5376509..5376696
gma-MIR160b	160	D7TV13M01ANXRE	10	UGCCUGGCUCCCUGUAUGCCA	30	5'	3	0		N	Y	Y	Y	68	Y	Y	m,e,s,>,c	UACUUGGCGUGCCUGGCUCCCUGUAUGCCAUUUGCAGAGCCCAUCAGGACAGUGAUGGCCUUAACGAAUGGCGUGCGAGGAGCCAUGCAUGCUGUGU	Rev	Gm03:41268507..41268411
gma-MIR160c	160	D7TV13M01ANXRE	10	UGCCUGGCUCCCUGUAUGCCA	30	5'	3	0		Y	Y	Y	Y	68	Y	Y	m,*,e,s,>,c	UACAUUGUGUGCCUGGCUCCCUGUAUGCCAUUUGUAGACCCCAUCACAAUGGUGAUGGCCUUAUCAAAUGGCGUAUGAGGAGUCAUGCAUGCUGUGU	Rev	Gm10:4733596..4733500
gma-MIR160d	160	D7TV13M01ANXRE	10	UGCCUGGCUCCCUGUAUGCCA	30	5'	3	0		Y	Y	Y	Y	68	Y	Y	m,p,*,e,s,>,c	UACUUUGUGUGCCUGGCUCCCUGUAUGCCAUUUGUAGACCCCAUUACAAAGGUGAUGGCCUUAGCAAAUGGCGUAUGAGGAGUCAUGCAUGCUGUGU	Rev	Gm13:23750075..23749979
gma-MIR160e	160	D7TV13M01ANXRE	10	UGCCUGGCUCCCUGUAUGCCA	30	5'	2	0		N	N	Y	Y	68	Y	Y	m,e,s,>,c	UACUUGGCGUGCCUGGCUCCCUGUAUGCCAUUUGCAGAGCCCAUCAGGACAGUGAUGGCCUUAACGAAUGGCGUGCGAGGAGCCAUGCAUGUUGUGC	Rev	Gm19:43796044..43795948
gma-MIR160f	160	D7TV13M01ANXRE	13	UGCCUGGCUCCCUGUAUGCCA	33	5'	3	0		N	Y	Y	Y	68	Y	Y	m,*,e,s,>,c	CAUAUGUGUAUGUGCCUGGCUCCCUGUAUGCCAUUUGCAUAGUUCAUUGAGCAUCAAUGAUCUUUGUGAAUGGCGUAUGAGGAGCCAAGCAUAUUCCAUGUA	For	Gm20:40554885..40554986
gma-MIR162b1	162	D7TV13M01ADO0C	76	UCGAUAAACCUCUGCAUCCA	95	3'	3	0		N	N	Y	Y	6	N	Y	m,e,s,c	GUGAAGUCACUGGAGGCAGCGGUUCAUCGAUCUCUUCCUGAAUUUGGUUGUGGAAGAACACAAAGCAAGAAUCGGUCGAUAAACCUCUGCAUCCAGCGCUCACU	Rev	Gm05:7692697..7692594
gma-MIR162c1	162	D7TV13M01ADO0C	78	UCGAUAAACCUCUGCAUCCA	97	3'	3	0		N	N	Y	Y	6	N	Y	m,e,s,c	AGGUGAAGUCACUGGAGGCAGCGGUUCAUCGAUCUCUUCCUGAAUUUGGUUGUGGAAGAACACAAAGCAAGAAUCGGUCGAUAAACCUCUGCAUCCAGCGCUCACUUU	For	Gm17:10181495..10181602
gma-MIR164b	164	D7TV13M01BUI1F	11	UGGAGAAGCAGGGCACGUGCA	31	5'	5***	0		N	N	Y	Y	29	Y	Y	e,s,>,c	CUGAGCAAGAUGGAGAAGCAGGGCACGUGCAAUUCUAACUCAUGAAACCAUAGAAUCAUCUUGUUUUUUCUUCUUUUCACUCUAACCAAAUAGAUUCCUCUACCUGCAGUGAGUUAGUCCUUCAUGUGCCCCCCUUCCCCAUCAUGACGG	For	Gm01:43367848..43367997
gma-MIR164c	164	D7TV13M01BUI1F	10	UGGAGAAGCAGGGCACGUGCA	30	5'	2	0		N	N	Y	Y	29	Y	Y	m,e,s,>,c	GCUACUUGUUGGAGAAGCAGGGCACGUGCAACUCUCUCGGCUCUCUUUAAGCGCCAUUGAACCCUUUGCACGUGCUCCCCUUCUCCAACACGGCU	For	Gm02:1511591..1511685
gma-MIR164d	164	D7TV13M01BUI1F	10	UGGAGAAGCAGGGCACGUGCA	30	5'	1	0		N	N	Y	Y	29	Y	Y	m,e,s,>,c	AGGUCUUGCUGGAGAAGCAGGGCACGUGCAACUUCCCUCUCACUCAGAGACUCUAUGCUUGUUCAAGCUGAUUUUGCACGUGCUCUCCUUUUCCAGCUUGAUU	For	Gm03:45537768..45537870
gma-MIR164e	164	D7TV13M01BUI1F	10	UGGAGAAGCAGGGCACGUGCA	30	5'	2	0		N	N	Y	Y	29	Y	Y	m,e,s,>,c	GCUCCUUGUUGGAGAAGCAGGGCACGUGCAAGUCUCUUGGCUCUCAAAUGCCACUGAACCCUUUGCACGUGCUCCCCUUCUCCAACACGGGU	For	Gm03:46896221..46896312
gma-MIR164f	164	D7TV13M01BUI1F	11	UGGAGAAGCAGGGCACGUGCA	31	5'	5**	0		Y	Y	Y	Y	29	Y	Y	p,*,e,s,>,c	CUGAGCAAGAUGGAGAAGCAGGGCACGUGCAAUUCUAACUCAUGAAACCAUAGAAUCAUAGAAAAUCACUUGUUUUUUUCUUCUUCUUUUCACUCUAACCAAAUAGAUUCCUCUAUCUGCAGUGAGUUAGUCCUUCAUGUGCCCCCCUUCCCCAUCAUGACGG	Rev	Gm03:5292058..5291896
gma-MIR164g	164	D7TV13M01BUI1F	11	UGGAGAAGCAGGGCACGUGCA	31	5'	5**	0		Y	Y	Y	Y	29	Y	Y	p,*,e,s,>,c	UUGUGCAAGAUGGAGAAGCAGGGCACGUGCAAUACUACCUCAUGAACACACGGCGUGUGAGCUCGGAGAUCAAUCACAUUCUUUUCUGCUUCAUUUGACCAACCCAGAGAGAUCCUAUGAGUUAGUCCUUCAUGUGCCCCCCUUCCCCAUCAUGACAA	Rev	Gm09:46254004..46253847
gma-MIR164h	164	D7TV13M01BUI1F	10	UGGAGAAGCAGGGCACGUGCA	30	5'	2	0		N	N	Y	Y	29	Y	Y	m,e,s,>,c	GCUCCUUGUUGGAGAAGCAGGGCACGUGCAACUCUCUAGGCUCUCUUAAGCGCCAUUGAACCCUUUGCACGUGCUCCCCUUCUCCAACACGGCU	For	Gm10:1553874..1553967
gma-MIR164i	164	D7TV13M01BUI1F	10	UGGAGAAGCAGGGCACGUGCA	30	5'	2	0		N	N	Y	Y	29	Y	Y	m,e,s,>,c	AACUCCUGUUGGAGAAGCAGGGCACGUGCAACUCACUUCUAGUUAAUCUGAUUUUGCACGUGCUCCCCUUCUCCAACACGAUU	For	Gm10:38093060..38093142
gma-MIR164j	164	D7TV13M01BUI1F	11	UGGAGAAGCAGGGCACGUGCA	31	5'	5***	0		N	N	Y	Y	29	Y	Y	e,s,>,c	UUGUGCAAGAUGGAGAAGCAGGGCACGUGCAAUACUAACUCAUGAACACUACACGGGGCGUGAACUCGGAGAAUCAUAUUCUCUUCUGCUUCAUUUCACCAACAAGAGAGAUCCUAUUAGUUAGUUCUUCAUGUGCCCCUCUUCCCCAUCAUGACAA	For	Gm18:53778994..53779150
gma-MIR164k	164	D7TV13M01BUI1F	10	UGGAGAAGCAGGGCACGUGCA	30	5'	2	0		N	N	Y	Y	29	Y	Y	m,e,s,>,c	AGGUCUUGCUGGAGAAGCAGGGCACGUGCAACAUUCCUGAUGCUUGCUCCAGCUUAUUUUGCACGUGCUCUCCUUUUCCAGCUUGAUU	For	Gm19:48157203..48157290
gma-MIR164l	164	D7TV13M01BUI1F	10	UGGAGAAGCAGGGCACGUGCA	30	5'	2	0		N	N	Y	Y	29	Y	Y	m,e,s,>,c	AGGUCCUGUUGGAGAAGCAGGGCACGUGCAACUCAGUUCUAGUUCUAGCUCUAUUAUAGCUGCUCUAGUUUAUCUGAUUUUGCACGUGCUCCCCUUCUCCAACACGAUU	Rev	Gm20:45788205..45788097
gma-MIR166c1	166	D7TV13M01AV9WF	78	UCGGACCAGGCUUCAUUCCCC	98	3'	2	0		Y	Y	Y	Y	23	Y	Y	m,p,*,e,s,>,c	UAAAAAGUUGAGGGGAAUGUCGUCUGGUUCGAGACCAUUCAUGCAAGUAGUCUCAGACAUGACUCUUCUGAGUGAUUUCGGACCAGGCUUCAUUCCCCUCAGCAACCA	For	Gm02:14340761..14340868	D7TV13M01ANYME	UCGGACCAGGCUUCAUUCCC
gma-MIR166d	166	D7TV13M01AV9WF	117	UCGGACCAGGCUUCAUUCCCC	137	3'	6**	1	2	Y	Y	Y	Y	23	Y	Y	p,*,e,s,>,c	AGGUUGAGAGGAAUGUUGUCUGGCUCGAGGUCAUGGAGGAAGAGGAGAGUACUGAGAUCAGUGAAAGUUUCCAAUGGAAAUUUACCCUCUUAACACACACACAGAAAAAAUGAUUCUCGGACCAGGCUUCAUUCCCCCCACCC	Rev	Gm05:37747307..37747165
gma-MIR166e	166	D7TV13M01AV9WF	119	UCGGACCAGGCUUCAUUCCCC	139	3'	6**	0	0	Y	Y	Y	Y	23	Y	Y	p,*,e,s,>,c	AUGUUGAGAGGAAUGUUGUCUGGCUCGAGGUCAUGAUAUGGAGAUAUAUAUGAAAGUGUUUCAGUUAAAUUCCAGGGUAUAUAAAUUAAUGGAAAUUAAUUUAUACCCUAAAUGAUUCUCGGACCAGGCUUCAUUCCCCCCAGCC	Rev	Gm06:12992961..12992817
gma-MIR166f	166	D7TV13M01AV9WF	96	UCGGACCAGGCUUCAUUCCCC	116	3'	4	0		Y	Y	Y	Y	23	Y	Y	m,p,*,e,s,>,c	GUGUUUUGAGGGGAAUGUUGUCUGGCUCGAGGACCCUUCUUCUUCUUGAUCUUGUGUAGACUGCUAUACCUGUGGUCAAGGAAUGCUUAGUGUUUUCGGACCAGGCUUCAUUCCCCCCAAUUAU	Rev	Gm07:4453777..4453654	D7TV13M01ANYME	UCGGACCAGGCUUCAUUCCC
gma-MIR166g	166	D7TV13M01AV9WF	74	UCGGACCAGGCUUCAUUCCCC	94	3'	2	0		Y	Y	Y	Y	23	Y	Y	m,p,*,e,s,>,c	AAGUUGAGGGGAAUGUCGUUUGGUUCGAGAUCAUUCAUGCAAGUAGUCUCAGACAUAACUCUUCUGAGUGAUUUCGGACCAGGCUUCAUUCCCCUCAGCU	Rev	Gm10:2905421..2905322	D7TV13M01ANYME	UCGGACCAGGCUUCAUUCCC
gma-MIR166h	166	D7TV13M01AV9WF	94	UCGGACCAGGCUUCAUUCCCC	114	3'	3	0		N	N	Y	Y	23	Y	Y	m,e,s,>,c	AAAAGUUGAGGGGAAUGUCAUCUGGUUCGAGAUCAUUCAUUUAUUCAAUUAGUCUCAAACACGAAAAUGCGGACCCAGUUCUUUUGUGUGAUUUCGGACCAGGCUUCAUUCCCCUGAGCUAU	Rev	Gm03:39519953..39519832	D7TV13M01ANYME	UCGGACCAGGCUUCAUUCCC
gma-MIR166k	166	D7TV13M01AV9WF	94	UCGGACCAGGCUUCAUUCCCC	114	3'	4	0		N	N	Y	Y	23	Y	Y	m,e,s,>,c	AAUGAGGGUGUGGGGAAUGUCGCCUUGGCUCGAGAGAUCUAUAUGAUAUGAUGUGUCCAUGCAUUCACUAAUCAUCAGUUUGUGAGUGUUUUCUCGGACCAGGCUUCAUUCCCCUCACUCCCUC	For	Gm07:10198821..10198944	D7TV13M01ANYME	UCGGACCAGGCUUCAUUCCC
gma-MIR166l1	166	D7TV13M01ANYME	163	UCGGACCAGGCUUCAUUCCC	182	3'	4	0		N	N	Y	Y	30	Y	Y	m,e,s,>,c	UUGGGGAUGAUGGGAAUGUUGUUUGGCUCGAGGUAACUGCAUGGUCUUAAUUUUGUUCAUCUUUUGAAGCUUUAAUUUAUUUAUGGGUUUCAAUCUUUUUUGAUCCCUUGAAACAGAAAAAGCUUUAAAGGUUGGAUUUUGAGGCUAUCCCUUUAUGUGAUCUCGGACCAGGCUUCAUUCCCGUCAACCUUA	For	Gm08:14990543..14990734
gma-MIR166m	166	D7TV13M01AV9WF	110	UCGGACCAGGCUUCAUUCCCC	130	3'	4	0		N	N	Y	Y	23	Y	Y	m,e,s,>,c	AGGGUGUGGGGAAUGUCGCCUUGGCUCGAGAGAGAUAUAUGCAUGAUGUGUCCAUGCAUUCACCAAUGAAUCAAAUGAUAUUAUAUCAGUUUGAAUUGUGAAUGUUUUCUCGGACCAGGCUUCAUUCCCCUCACUC	Rev	Gm09:37125360..37125225	D7TV13M01ANYME	UCGGACCAGGCUUCAUUCCC
gma-MIR166n	166	D7TV13M01AV9WF	79	UCGGACCAGGCUUCAUUCCCC	99	3'	1	0		N	N	Y	Y	23	Y	Y	m,e,s,>,c	GAAGGAGUUGAGGGGAAUGGUGUCUGGUUCGAGACCAUUCUUCUGAAGCAAAGAUCAUCAUCACCCUUGAGAAUGAUCUCGGACCAGGCUUCAUUCCCCCUAGCUCAAA	For	Gm10:41243360..41243468	D7TV13M01ANYME	UCGGACCAGGCUUCAUUCCC
gma-MIR166p1	166	D7TV13M01AV9WF	78	UCGGACCAGGCUUCAUUCCCC	98	3'	1	0		N	N	Y	Y	23	Y	Y	m,e,s,>,c	GAGUUGAGGGGAAUGGUGUCUGGUUCGAGACCAUUCUUCUGAAGCAAAGAUCAUCAUCAUCACCCUUGAGAAUGAUCUCGGACCAGGCUUCAUUCCCCCUAGCU	Rev	Gm20:43105498..43105395	D7TV13M01ANYME	UCGGACCAGGCUUCAUUCCC
gma-MIR166q	166	D7TV13M01B5JLX	112	UCUCGGACCAGGCUUCAUUC	131	3'	4	0		N	N	Y	Y	25	Y	Y	m,e,s,>,c	GAGGUUGAGAGGAAUGUUGUCUGGCUCGAGGUCAUGGAGGAGGAGGAGAGUACUGAGAUGAGUGAAAGUUUCCAAUGGAAAUUUACCCUCUUAACACAAAAAAAAAUUGAUUCUCGGACCAGGCUUCAUUCCCCACACCCA	For	Gm04:25372874..25373014
gma-MIR166r	166	D7TV13M01EHMQD	215	UCUCGGACCAGGCUUCAUUCC	235	3'	2	0		N	N	Y	Y	8	Y	Y	m,e,s,>,c	AGGGGGUGUGUGGAAUGAGGUUUGAUCCAAGAUCAUCACAUCAUAUAUAUAUAUAUAUAUAUAUAUAUAUAUAUAUAUAUAUAUAUAUAUAUAUAUAUAUAUAUAUAUAUAUAUAUCUUCUUCAAUUUCCCUUUCCUUCUUGAUUUAAUUACUUACCUUCAUACAUAUACUGUUAUUAUUAUCAUCUCUUAAUUCAUGCAUUGGAUGGGACUGAUCUCGGACCAGGCUUCAUUCCUCACACCUAG	For	Gm16:3661370..3661614	D7TV13M01B5JLX	UCUCGGACCAGGCUUCAUUC
gma-MIR166s	166	D7TV13M01EHMQD	269	UCUCGGACCAGGCUUCAUUCC	289	3'	2	0		N	N	Y	Y	8	Y	Y	m,e,s,>,c	AGGGUGUCUGGAAUGAAGUUUGAUCCGAAAUCAUUGUCUCAGUUUCGUUCAUUUUAACUUUGCUUGUUGUCAAAGAGAGGCAGAAAGAGAGAGAGAGAGAGAGAUUGGUCAUGAUCUGAGAAGGAAAGGGGGUGUUUGGAAUGAGGUUUGAUCCAAGAUCAUCACAUCAUAUAUAUAUCUUCUUCUUCAAUUUCCCUUUCCUUCUUGAUUUACUUACCUUCAUACAUAUAUUAUUAUUUUCAUCACUUCAUGCAUGGGAUGAGACUGAUCUCGGACCAGGCUUCAUUCCUCACACCU	Rev	Gm19:36649988..36649692	D7TV13M01B5JLX	UCUCGGACCAGGCUUCAUUC
gma-MIR167h	167	D7TV13M01B20B9	11	UGAAGCUGCCAGCAUGAUCU	30	5'	2	1	1	N	N	Y	Y	14	Y	Y	m,e,s,>,c	CUGCAGCAGUUGAAGCUGCCAGCAUGAUCUGAGUUUACCUUCUAUUGGUAAGAACAGAUCAUGUGGCUGCUUCACCUGUUGAA	For	Gm10:39044874..39044956	D7TV13M01A7UST	UGAAGCUGCCAGCAUGAUC
gma-MIR168b1	168	D7TV13M01AL8SN	14	UCGCUUGGUGCAGGUCGGGAA	34	5'	3	0		Y	Y	Y	Y	34	Y	Y	m,p,*,e,s,>,c	UGCGGUCUCUAAUUCGCUUGGUGCAGGUCGGGAACCGGUUUUCGCGCGGAAUGGAGGAACGGUCGCCGGCGGCGAAUUGGAUCCCGCCUUGCAUCAACUGAAUCGGAGGCCGC	Rev	Gm01:48070422..48070310
gma-MIR169f	169	D7TV13M01ATL95	10	CAGCCAAGGAUGACUUGCC	28	5'	4	0		N	N	Y	Y	9	Y	Y	m,e,s,>,c	CUUGUAGUGCAGCCAAGGAUGACUUGCCGUUAAACUUGUUUUGGCAUUAUUAUUAUGAUGAAGACCUACUUCUCAUGCCAUCAUGUUCCUAUAUAUGCUAACUAGUUAACCGGCAAGUCAACUCUGGCUACACAAUGG	Rev	Gm09:42642614..42642477
gma-MIR169h	169	D7TV13M02I7D8N	10	CAGCCAAGGAUGACUUGCCGG	30	5'	3	0		N	N	Y	Y	9	Y	Y	m,e,s,>,c	CAUGUAAUGCAGCCAAGGAUGACUUGCCGGCAAGCUUCUUUUGGCAUUGUGAAUCAAGUUUUAAACCGUGGUUGCAGUUUCAUUGUGAUAAAUUGCGGAUAAAUGCGGCCAAUGUGCAGCAUUUUGGUCACAGUAACACCAAAAAUCUUGAUGCUGUGGUUGAAAUCAGGACAUGUGGACCGGUUUUUAAAACCUUGAUUGUGAAGACCUAAUCACAUUAGUUAUGCUCAAAUGCACAUUAUGCUGCCUUAGAAGUCAAGUGUAACUAGUUGCCCGGCAAGUCGUCUCUGGCUACAUAAAGG	For	Gm13:5838675..5838976	D7TV13M01ATL95	CAGCCAAGGAUGACUUGCC
gma-MIR169i1	169	D7TV13M02I7D8N	10	CAGCCAAGGAUGACUUGCCGG	30	5'	3	0		N	N	Y	Y	9	Y	Y	m,e,s,>,c	AGUAGAGUGCAGCCAAGGAUGACUUGCCGGAGCAAUAAGCAAUAAUAUCUAUCUAUUUUAUCUUUCUUUUCUUCUUAUUCUUUCACGCCGGCAAGUUGUUCUUGGCUACAUUUUGU	Rev	Gm13:368560..368445	D7TV13M01ATL95	CAGCCAAGGAUGACUUGCC
gma-MIR169j1	169	D7TV13M01ATL95	10	CAGCCAAGGAUGACUUGCC	28	5'	3	0		N	N	Y	Y	9	Y	Y	m,e,s,>,c	AGUAGAGUGCAGCCAAGGAUGACUUGCCGGAGCAAUAAGAAUAAACAAUAAAAUGUAUCUAUUUAUAACAUUCUUCUUCUUCUUCUUCUUCUUUCACGCCGGCAAGUUGUUCUUGGCUACAUUUUGU	Rev	Gm17:4861953..4861827
gma-MIR171d1	171	D7TV13M01BI0MR	113	UGAUUGAGCCGUGCCAAUAUC	133	3'	2	0		N	N	Y	Y	9	Y	Y	m,e,s,>,c	GUAGUUAUUGUGAUAUUGGCCUGGUUCACUCAGACAUGUAUACCACGGCACGGUUGUGUCCUUGCUAGAAAGAUUUAAAACAAAAUACAUGUUGUGAUUGUGGUUUUGGGUUUGAUUGAGCCGUGCCAAUAUCUCAGUGCUAU	Rev	Gm02:4014148..4014006	D7TV13M02HOGO1	UGAUUGAGCCGUGCCAAUAU
gma-MIR171e	171	D7TV13M01BI0MR	65	UGAUUGAGCCGUGCCAAUAUC	85	3'	1	1	1	N	N	Y	Y	9	Y	Y	m,e,s,>,c	GAAUACAUGGGGAUGUUGGACGGUUCAAUCAAAUCAAAUCUCCUAAUGGCUGGGUCCUUUGGUAUGAUUGAGCCGUGCCAAUAUCAAAUCCUGCU	For	Gm05:41564652..41564746	D7TV13M02HOGO1	UGAUUGAGCCGUGCCAAUAU
gma-MIR171f	171	D7TV13M01BI0MR	77	UGAUUGAGCCGUGCCAAUAUC	97	3'	2	0		N	N	Y	Y	9	Y	Y	m,e,s,>,c	GAGUAUGUGGGGAUGUUGGAACAGUUCAAUCAAAUCAAAUUUCCUAAUGAUUGGGUGAUGGUUGGAUUCUUUGAUAUGAUUGAGCCGUGCCAAUAUCAAUUCCUACU	Rev	Gm08:921902..921796	D7TV13M02HOGO1	UGAUUGAGCCGUGCCAAUAU
gma-MIR171g	171	D7TV13M01BI0MR	71	UGAUUGAGCCGUGCCAAUAUC	91	3'	0	0		N	Y	Y	Y	9	Y	Y	m,*,e,s,>,c	AUUAAGGGCCUGAGAUAUUGGUACGGUUCAAUCAGAAGGCAGUGCUUUAUGAUUUCAAAGCUCUCUUAUUUGAUUGAGCCGUGCCAAUAUCACAUGCAAACUU	Rev	Gm15:8464213..8464111	D7TV13M02HOGO1	UGAUUGAGCCGUGCCAAUAU
gma-MIR171h	171	D7TV13M01BI0MR	71	UGAUUGAGCCGUGCCAAUAUC	91	3'	1	0		N	N	Y	Y	9	Y	Y	m,e,s,>,c	UAUAAUUAUUUGAUGUUGGCUUGGCUCAAUCAAAUUAAAAUUUUUAAAGAUUUUGUUAACUUUUUUGAUCUGAUUGAGCCGUGCCAAUAUCAUAUUCAUCU	Rev	Gm16:5347935..5347835	D7TV13M02HOGO1	UGAUUGAGCCGUGCCAAUAU
gma-MIR171i	171	D7TV13M01BI0MR	74	UGAUUGAGCCGUGCCAAUAUC	94	3'	2	0		Y	Y	Y	Y	9		Y	m,p,*,e,s,>,c	GCUUGAGAACUUGAGAUAUUGGUGCGGUUCAAUCAGAAGGCAGUGUUUUAUGAUCCAAAAACUCUGUGUUAUUUGAUUGAGCCGUGCCAAUAUCACAUGUAAUUCAU	For	Gm17:1007458..1007564	D7TV13M02HOGO1	UGAUUGAGCCGUGCCAAUAU
gma-MIR171j	171	D7TV13M01BI0MR	71	UGAUUGAGCCGUGCCAAUAUC	91	3'	1	0		N	N	Y	Y	9	Y	Y	m,e,s,>,c	AUUAAGGGCUUGAGAUAUUGGUACGGUUCAAUCAGAAGACAGUGCUUUAUGAUUCUAAAGCUCUCUUAUUUGAUUGAGCCGUGCCAAUAUCACAUGCAAACUU	For	Gm13:30650789..30650891	D7TV13M02HOGO1	UGAUUGAGCCGUGCCAAUAU
gma-MIR171l1	171	D7TV13M01DZHJF	79	UUGAGCCGCGCCAAUAUCAC	98	3'	2	0		Y	Y	Y	Y	5	N	Y	m,p,*,e,s,c	GAAGCAGAGAAAGCGAUGUUGGUGAGGUUCAAUCCGAAGACGGAUUUACAUGUAGAAGCAGUAAAAUACGAUCUCAGAUUGAGCCGCGCCAAUAUCACUUUAUCAUUGA	Rev	Gm17:9101804..9101696	D7TV13M01DZHJF	UUGAGCCGCGCCAAUAUCAC
gma-MIR171m	171	D7TV13M01ADK4P	76	UUGAGCCGCGUCAAUAUCUU	95	3'	1	0		N	N	Y	Y	13	Y	Y	m,e,s,>,c	CAUGACAAAUUAAGGUAUUGGCGUGCCUCAAUUUGAAUACAUGGCUAUUAUGACAAAUCCAGCCUUGUAGUUUGAUUGAGCCGCGUCAAUAUCUUAUUUUGCUCU	For	Gm12:35489087..35489191
gma-MIR171n	171	D7TV13M01ADK4P	76	UUGAGCCGCGUCAAUAUCUU	95	3'	2	0		N	Y	Y	Y	13	Y	Y	m,*,e,s,>,c	CAUGACAAAUUAAGGUAUUGCCGUGCCUCAAUCUGAAUACAUGACUAUUAUAACAAAAUCAGCCAUGUACUUUGAUUGAGCCGCGUCAAUAUCUUAUUUUGCACU	Rev	Gm13:39325600..39325496
gma-MIR171o	171	D7TV13M01E06LY	65	CGAGCCGAAUCAAUAUCACU	84	3'	3	0		N	N	Y	Y	12	Y	Y	m,e,s,>,c	AAGUAGACACGGCGUGAUAUUGGUACGGCUCAUCUUAAUUCAACCACUAUAUCAACGAUUGAGACGAGCCGAAUCAAUAUCACUCUUGUUUGCUU	Rev	Gm06:10859707..10859613
gma-MIR171p	171	170-2-1	120	UGAUUGAGCCAUGUCAAUAUC	140		4	0								Y	m,c	UGAUAUUAGCCUGGUUCACUCAGACAUAUAUACCACACUACGGUUAUGUCCUUGCUAGCUAGAAAGAUUUAAAACAAAGCAACACAUACAAAAGGUUGUUGUGGUUGUGGUUUUGGGUUUGAUUGAGCCAUGUCAAUAUCUCAG	For	Gm16:26603374..26603517
gma-MIR172g1	172	D7TV13M01A9M49	74	AGAAUCUUGAUGAUGCUGCAU	94	3'	2	0		N	N	Y	Y	107	Y	Y	m,e,s,>,c	GUUGUUUGCAGGUGCAGCAGCAUCAAGAUUCACACACAGAUUUACCUCCUUGGGGGCGUGUGUUUCGGUGCUGAGAAUCUUGAUGAUGCUGCAUCAGCAAUAGA	For	Gm10:43474726..43474829	D7TV13M01A58I6	AGAAUCUUGAUGAUGCUGCA
gma-MIR172h1	172	D7TV13M01A9M49	73	AGAAUCUUGAUGAUGCUGCAU	93	3'	2	0		N	N	Y	Y	107	Y	Y	m,e,s,>,c	GUUGUUUGCAGGUGCAGCAGCAUCAAGAUUCACACACAGAUUCCACCUCCUUGGGGGAGUGUUUAGGUGCUGAGAAUCUUGAUGAUGCUGCAUCAGCAAUAGA	Rev	Gm20:40895843..40895741	D7TV13M01A58I6	AGAAUCUUGAUGAUGCUGCA
gma-MIR172i	172	D7TV13M01A02OR	106	GAAUCUUGAUGAUGCUGCAU	125	3'	1	0		N	N	Y	Y	17	Y	Y	m,e,s,>,c	GUUGUUUGCGGAUGUAGCACCAUCAAGAUUCACAUGCAAAUGAAGGUGGGUGGGACUAUGAUGCAAUCUAAGUGCUCUGCCAAUCCAUUGGUAUUUUUUGGUGGUGAAUCUUGAUGAUGCUGCAUCAGCCAUAAA	For	Gm12:33560620..33560754
gma-MIR172j	172	D7TV13M01A02OR	150	GAAUCUUGAUGAUGCUGCAU	169	3'	1	0		N	N	Y	Y	17	Y	Y	m,e,s,>,c	ACAGUCUGCAGGUGCAGCGGCAUCAAGAUUCACACUGCCUAAUCAGCUAGGACUUCAUGACUGUACACGCUUAUACAUACAUAUAUAUACAUGUACGUUGGCUCUUUGUGGACGAGUGUGGAAUGAAUAAAGUUCUAUUUUAGAUGUGGGAAUCUUGAUGAUGCUGCAUCAGCAAAUAC	For	Gm13:41635467..41635645
gma-MIR172k1	172	D7TV13M01A02OR	145	GAAUCUUGAUGAUGCUGCAU	164	3'	1	0		N	N	Y	Y	17	Y	Y	m,e,s,>,c	AGUAUCUGCAGGUGCAGCAGCAUCAAGAUUCACACCGCCUAAUUUGCUAGGACUUCAGGACUGCACACGCUUAAUUAUACAUACAUAUAUACAUAUAUGUUAGCUCUUUGUGGAGUGCGGAAUAAAGUUCUAUUUUAGAUGUGGGAAUCUUGAUGAUGCUGCAUCAGCAAAUAC	Rev	Gm15:2893129..2892956
gma-MIR319d1	319	D7TV13M01AWFEM	164	UGGACUGAAGGGAGCUCCUUC	184	3'	2	0		N	N	Y	Y	31	Y	Y	m,e,s,>,c	GGAAAGAGAGUGAAGGAGUUUCCCUCAGCCCAUUCAUGGAUAUAAUGAAAGAUUGGGUUGCUGAAUUAACUGAUUCAUUCAUACAAUAGUAUUCAAUUAGGGUAAUAUUGUGUGAAUGAAGAGAGUAUAGUAUCUAUAUUGGAACCCCCUCUUUCUCUGUGCUUGGACUGAAGGGAGCUCCUUCUUUUUCUGUU	For	Gm02:43885399..43885592
gma-MIR319e1	319	D7TV13M01AWFEM	62	UGGACUGAAGGGAGCUCCUUC	82	3'	3	0		N	N	Y	Y	31	Y	Y	m,e,s,>,c	UGCAGAAAUAGGAGUUCCCUUGCAGCCCAAAACACCCUGCAUGAACUACUUCAUGUUGUUUUGGACUGAAGGGAGCUCCUUCUUCUUC	Rev	Gm17:9436272..9436185
gma-MIR319f1	319	D7TV13M01A1RKQ	164	UUGGACUGAAGGGAGCUCCC	183	3'	2	0		N	N	Y	Y	17	Y	Y	m,e,s,>,c	GAAUAGUUGAAGAGAGCUUCCUUCAGUCCACUCAUGGAUGGGAAAGGGGUUUGAAUUAGCUGCUGACUCAUUCAUUCAAACACAAUAGAUUCGGCUUCAUGAUAUGUUAUUGUGAAUGUGUGAAUGAUGCGGGAGGUAAAUUUCUUCCUUUUCUUGUCCUUGCUUGGACUGAAGGGAGCUCCCUCUAACUUCU	For	Gm02:45704223..45704415
gma-MIR319g1	319	D7TV13M01AL5J5	161	UUGGACUGAAGGGAGCUCCCUU	182	3'	3	0		N	N	Y	Y	6	Y	Y	m,e,s,>,c	GUUGAUCAGGUAAGAGAGCUCUCUUCAGCCCACUCAUAGGUGAUAAUAGGAUUUAAUUAGCUGCCGACUCAUUCAUACACAUGCUGAGUGAAUUAAUGAAUAAUACUCAGUAAAUGAGUGAAUGAUACGGGAGACAAAUUGAAUCUUAUGUUUUCUGUACUUGGACUGAAGGGAGCUCCCUUUUCUCGCUCG	For	Gm11:1374013..1374204	D7TV13M01A1RKQ	UUGGACUGAAGGGAGCUCCC
gma-MIR319h1	319	D7TV13M01AL5J5	166	UUGGACUGAAGGGAGCUCCCUU	187	3'	2	0		N	N	Y	Y	6	Y	Y	m,e,s,>,c	AGGAAUAGUUUAAGAGAGCUUCCUUCAGUCCACUCAUGGAUGGGUAGAGGGUUUGAAUUAGCUGCUGACUCAUUCAUUCAAACACAAUAGAAUUAGUAUCAUGGUAUGCUAUUGUGAAUGUGUGAAUGAUGCAGGAGGUAAAGUUCAUCCUUUUCUUGUCUUUGCUUGGACUGAAGGGAGCUCCCUUUUACUGUUUU	For	Gm11:32902056..32902242	D7TV13M01A1RKQ	UUGGACUGAAGGGAGCUCCC
gma-MIR319i1	319	D7TV13M01A1RKQ	164	UUGGACUGAAGGGAGCUCCC	183	3'	2	0		N	N	Y	Y	17	Y	Y	m,e,s,>,c	GAAUAGUUGAAGAGAGCUUCCUUCAGUCCACUCAUGGAUGGGUAAGGGGUUAGAAUUAGCUGCUGACUCAUUCAUUCAAACACAAUAGAUCUGGCAUCAUGAUAUGCUAUUGUGAAUGUGUGAAUGAUGCGGGAGGUAAAUUUCUUCCUUUUCCUGUCUGUGCUUGGACUGAAGGGAGCUCCCUCUAACUGUC	For	Gm14:47959346..47959538
gma-MIR319j1	319	D7TV13M01AL5J5	165	UUGGACUGAAGGGAGCUCCCUU	186	3'	2	0		N	N	Y	Y	6	Y	Y	m,e,s,>,c	GGAAUAGUUUAAGAGAGCUUCCUUCAGUCCACUCAUGGAUGGAUAGAGGGUUUGAAUUAGCUGCUGACUCAUUCAUUCAAACACAAUAGAACGGGUGUCAUGGUAUGCUAUUGUGAAUGCCUGAAUGAUGCAGGAGGUAAAGUUCAUCCUUUUCUUGUCUGUGCUUGGACUGAAGGGAGCUCCCUUUUACUGUUU	Rev	Gm18:4279075..4278881	D7TV13M01A1RKQ	UUGGACUGAAGGGAGCUCCC
gma-MIR390c	390	D7TV13M01CLJ4Z	12	AAGCUCAGGAGGGAUAGCACC	32	5'	1	0		N	N	Y	Y	12	Y	Y	m,e,s,>,c	GAGAAUCUGUAAAGCUCAGGAGGGAUAGCACCAUGAUACUGAUGAUGUUCAUAGCAGUACAAACUUGGCGCUAUCUAUCUUGAGCUUCAUGGCUUCU	For	Gm02:44954757..44954853
gma-MIR390d	390	D7TV13M01CZOJA	13	AAGCUCAGGAGGGAUAGCGCC	33	5'	3	1	1	Y	Y	N	N	3	N	Y	m,p,*,c	GAAGAAUUUGUAAAGCUCAGGAGGGAUAGCGCCAUGGAAGGUCUUUCUACUAAUUUGCUCUAUCAUGGGUGCUUUGGUUUCGAUCGAUCUUCUCUAGCGCUACCCAUCCUGAGUUUCAUGGUUUCUU	For	Gm18:53278034..53278160	D7TV13M01B722A	AAGCUCAGGAGGGAUAGC
gma-MIR390e	390	390-5-1	11	AAGCUCAGGAGGGAUAGCGCC	31		2	0								Y	m,c	AGAAUCUGUAAAGCUCAGGAGGGAUAGCGCCACAACACUCAUGAUUUUAUAUCAUAAUAUAUUUGGCGCUAUCUAUCCUGAGUUUCACGGGUUCUUCUUACGG	For	Gm11:30272762..30272864
gma-MIR390f	390	390-3-1	8	AAGCUCAGGAGGGAUAGCGCC	28		2	0								Y	m,c	AUCUGUAAAGCUCAGGAGGGAUAGCGCCACGACACUCAUGAUUUUCACAUCAUAGUGUAUUUGGCGCUAUCUAUCCUGAGUUUCACGGGUUUUUCUUACUGU	Rev	Gm18:5047862..5047761
gma-MIR390g	390	D7TV13M01BSD7Z	70	CGCUAUCCAUCCUGAGUUUC	89	3'	2	0		Y	Y	Y	Y	5	Y	Y	m,p,*,e,s,>,c	GAAGAAUCUGUAAAGCUCAGGAGGGAUAGCGCCAUGGAUGAUCUCUUCUCCACUCUUGAUCUUCUCUUGCGCUAUCCAUCCUGAGUUUCAUGGCUUCUA	For	Gm01:42335613..42335711
gma-MIR393b	393	D7TV13M01AXN3F	11	UCCAAAGGGAUCGCAUUGAUCC	32	5'	2	1	1	N	N	Y	Y	36	Y	Y	m,e,s,>,c	GGAGGAGGCAUCCAAAGGGAUCGCAUUGAUCCCAAAUUUCAGAUUUAUAAAUUUUUCUCUUUCCCUCCCCUUCUCAAUAUUUGGGAUCAUGCUAUCCCUUUGGAUUCCUCCUU	Rev	Gm02:47136318..47136206
gma-MIR393c	393	D7TV13M01AXN3F	13	UCCAAAGGGAUCGCAUUGAUCC	34	5'	2	1	1	Y	Y	Y	Y	36	Y	Y	m,p,*,e,s,>,c	CUAGAGGAGGCAUCCAAAGGGAUCGCAUUGAUCCCAAAUCCAAGCUUCAAUGUUCUUCUAUCUUUCUCACUCAAAAUAUUAAUUUUAUUUGGGAUCAUGCUAUCCCUUUGGAUUUCUCCUUUA	For	Gm10:16966548..16966670
gma-MIR393d	393	D7TV13M01AXN3F	11	UCCAAAGGGAUCGCAUUGAUCC	32	5'	2	1	1	N	N	Y	Y	36	Y	Y	m,e,s,>,c	GGAGGAGGCAUCCAAAGGGAUCGCAUUGAUCCCAAAUUUCAGAUUUAUAAAUUUGUCUUUCUCUUCCCUUGUCAAUAUUUGGGAUCAUUUCUCUUCCCUUCUCAAUAUUUGGGAUCAUGCUAUCCCUUUGGAUUCCUCCUU	For	Gm14:5053420..5053560
gma-MIR393e	393	D7TV13M01AXN3F	11	UCCAAAGGGAUCGCAUUGAUCC	32	5'	2	1	1	Y	Y	Y	Y	36	Y	Y	m,p,*,e,s,>,c	GGAGGAGGCAUCCAAAGGGAUCGCAUUGAUCCCAAAUCCAAGCUUUAAUAUUUUUCUCUCUUCUCACUCAAUAAUAUUAAUUUAUUUGGGAUCAUGCUAUCCCUUUGGAUUUCUCCUU	Rev	Gm18:2409860..2409743
gma-MIR393f	393	D7TV13M01AXN3F	11	UCCAAAGGGAUCGCAUUGAUCC	32	5'	2	1	1	Y	Y	Y	Y	36	Y	Y	m,p,*,e,s,>,c	AGAGGAGGCAUCCAAAGGGAUCGCAUUGAUCCCAAAUCCAAGCUUCAAUGUUCUUCUCUCUUUCUCACUCAAAAUGUUAAUUUUAUUUGGGAUCAUGCUAUCCCUUUGGAUGUCUCCUU	Rev	Gm20:24956363..24956245
gma-MIR393g	393	D7TV13M01ATRYC	14	UUCCAAAGGGAUCGCAUUGAUC	35	5'	2	1	1	N	N	Y	Y	11	Y	Y	m,e,s,>,c	UGUGGGUGGAGAGUUCCAAAGGGAUCGCAUUGAUCUAAUUCUUGUAGAUGUUUACACUUGCAAGCUUUGCAUGCAAUUCCUGGAUUCAGAUGUGAUUCAGUGGUUCACUUAUUGGAUCAUGCGAUCCCUUAGGAACUUUCCAUCAAC	For	Gm09:31624530..31624676	D7TV13M01CD4SC	UUCCAAAGGGAUCGCAUUGAU
gma-MIR393h	393	D7TV13M01ATRYC	13	UUCCAAAGGGAUCGCAUUGAUC	34	5'	2	1	1	Y	Y	Y	Y	11	Y	Y	m,p,*,e,s,>,c	GUUGGUGGAUAGUUCCAAAGGGAUCGCAUUGAUCUAAUUCUUUAUCUUCCUGCAUGUAUUUACUUGCAGCUCUGGUUUUGGACCUUUUUACCGGUUCACUGACUUGGAUCAUGCGAUCCCUUAGGAAUUUUCCAUCGC	For	Gm10:45859036..45859173	D7TV13M01CD4SC	UUCCAAAGGGAUCGCAUUGAU
gma-MIR393i	393	D7TV13M01ATRYC	14	UUCCAAAGGGAUCGCAUUGAUC	35	5'	2	1	1	N	N	Y	Y	11	Y	Y	m,e,s,>,c	UGUGGGUGGAGAGUUCCAAAGGGAUCGCAUUGAUCUAAUUCUUGUAGAUGCCUGAACUUGCAAUCUUGAAUCUUGCAUGCAAUUCCUGGAUUUAGGUUUGCUUUAAGGGGUUCAGUUAUUGGAUCAUGCGAUCCCUUAGGAACUUUCCAUCAAU	For	Gm16:33891070..33891223	D7TV13M01CD4SC	UUCCAAAGGGAUCGCAUUGAU
gma-MIR393j	393	D7TV13M01ATRYC	14	UUCCAAAGGGAUCGCAUUGAUC	35	5'	2	0		Y	Y	Y	Y	11	Y	Y	m,p,*,e,s,>,c	UGUUGGUGGAGAGUUCCAAAGGGAUCGCAUUGAUCUAAUUCUUGAUCUUCCUGCAUGCAUUUGCUUGCAGUUCUGCUUUUGAGCCAUAUUUUACCGGUUCACUGACUUGGAUCAUGCGAUCCCUUAGGAAUUCUCCAUCGCC	Rev	Gm20:38670521..38670380	D7TV13M01CD4SC	UUCCAAAGGGAUCGCAUUGAU
gma-MIR393k	393	393-4-1	9	UCCAAAGGGAUCACAUUGAUC	29		2	1	1							Y	m,c	AGGAGGCAUCCAAAGGGAUCACAUUGAUCCCAAAUCCAAGCUUCAAUGUUCUUCUCUCUUUCUCACUCAAAAUAUUAAUUUUAUUUGGGAUCAUGCUAUCCCUUUGGACUUCUCCUUU	Rev	Gm01:41428945..41428828
gma-MIR394c	394	394-1-1	11	UUGGCAUUCUGUCCACCUCC	30		3	0								Y	m,c	ACAGAGUUUCUUGGCAUUCUGUCCACCUCCACUUCUUGGCCCUAUCUACGUACUCGGAGGUGGAUAUACUGCCAAUAGAG	Rev	Gm06:1502542..1502463
gma-MIR395a	395	395-4-1	80	AUGAAGUGUUUGGGAGAACUC	100		4	0								Y	m,c	CUGUUGGCUGUCUCCUGGAGUUCCUCUGAACGCUUCAUGUGAGGGGCUAGCUAUUAUAAACGUUAUAAGCCUUCUUUCAAUGAAGUGUUUGGGAGAACUCUUGGGCUCAACCA	Rev	Gm01:4792487..4792375
gma-MIR395b	395	395-1-1	83	AUGAAGUGUUUGGGGGAACUC	103		3	0								Y	m,c	CUGUUGGCUGUCUCCUGCAGUUCCUCUGAACGCUUCAUGUGAGGGGCUAGCAAGUGUAUACGUUAUAAUUUAGCCUUCUUCAAUGAAGUGUUUGGGGGAACUCUUGGGCUCAACCA	Rev	Gm01:4798018..4797903
gma-MIR395c	395	395-2-1	93	AUGAAGUGUUUGGGGGAACUC	113		2	0								Y	m,c	UCUGUUGGCUGUCCCUUGGAGUUCCUCUGAACGCUUCAUGUUAGUGAGGGGGGUAGCCAAUGUAAACUGGUACCCAUUAUAAGCCUUAUUCAAUGAAGUGUUUGGGGGAACUCUUGGGUUCAAACU	Rev	Gm01:4810942..4810817
gma-MIR395d	395	395-3-1	93	AUGAAGUGUUUGGGGGAACUC	113		2	0								Y	m,c	UUGUUGGCUGACUCUUGGAGUUCCUCUGAACGCUUCAUAUGAGAGGCUACCUAGUAAAAAAAUCUUUCAUUAGUAAAGAUAGUCCUUCUUCAAUGAAGUGUUUGGGGGAACUCCGGGAUUCAACUA	Rev	Gm01:4813385..4813260
gma-MIR395e	395	395-5-1	102	AUGAAGUGUUUGGGGGAACUC	122		2	0								Y	m,c	UUUUCUGUUGGCUGUCCUUUGGAGUUCCUCUGAACGCUUCAUGUUAGUGAGGGGGGUAGCCAGUGUAAACUGGACUGGUACCCAUUAUUAUAAGCCUUCUUAUGAAGUGUUUGGGGGAACUCUUGGGUUCAACU	For	Gm02:1736326..1736459
gma-MIR396f1	396	D7TV13M01BD068	10	UUCCACAGCUUUCUUGAACU	29	5'	2	0		N	N	Y	Y	42	Y	Y	m,e,s,>,c	GUUAUGCUUUUCCACAGCUUUCUUGAACUUCUUAUGCCUAAUGCAGCUAUUGAUGUGGCAUUGAAGUUUAAGAAAAAUGUGGAAAAACAUGU	Rev	Gm15:556795..556704
gma-MIR396g1	396	D7TV13M01BD068	14	UUCCACAGCUUUCUUGAACU	33	5'	1	0		Y	Y	Y	Y	42	Y	Y	m,p,*,e,s,>,c	CCUCUUUGUAUUCUUCCACAGCUUUCUUGAACUGCAUCCAUAGAGUUCCUUUGCAUGCAUGCCAAGGCACUCUUGCUCCCACACCUUGUUUUGCGGUUCAAUAAAGCUGUGGGAAGAUACAGAUAG	For	Gm17:9044854..9044979
gma-MIR408b1	408	408-2-1	141	AUGCACUGCCUCUUCCCUGGC	161		4	0								Y	m,c	UCAGAUGUUGUCGACAAGUAUGAGGUAAUAGUUAGAGACAGGACAAAGCAGGGGAACAGGCAGAGCAUGGAUGGAGCUAUCAACACAAUAUUGUCAAGAAAGUGAGAAAGUGAGAGGAGAAAUCUGUUGUGGUUCUGCUCAUGCACUGCCUCUUCCCUGGCUUUGUCUCUAUUUCUAAUUCUCCUUUCCUUAUUCCCCUUUUCCUCAUUUAUUUUUUUUAUUUAUUGAGUAUGAUCU	Rev	Gm10:36557171..36556935
gma-MIR530a	530	530-5-1	18	UGCAUUUGCACCUGCACUUU	37		2	0								Y	m,c	AAUAUGCUGCCUUUGCCUGCAUUUGCACCUGCACUUUACUUGGUUUUCUCUGUUCAACUACUAAGACGUACUACCACAAAAGCAUGUCAAUGGAGAAGGAAUAAAAAGAUUACGUAGUAUGUGUGUGAAUUAAUGGACGAGAAACCAAGCACGAGGUGCAGGUGCAUCUGCAGGUGAAUGACAUCUUGG	Rev	Gm11:16833438..16833250
gma-MIR530b	530	530-3-1	22	UGCAUUUGCACCUGCACUUU	41		2	0								Y	m,c	UUCCAAUAUGCUGCCUUUGCCUGCAUUUGCACCUGCACUUUACUUGGUUUUCUCUGUUCAACAACUUAGACGUACGUCUUAGUUGCCACAAAAGCAUGUCAAUGAAGAAGGAAAGAGAUUACAUAAUAUGUGUGGGAAUUAAUGGACGAGAAACCAAGCACGAGGUGCAGGUGCAUCUGCAGGUGAAUGACAUCU	For	Gm12:6196542..6196736
gma-MIR530c1	530	530-4-1	17	UGCAUUUGCACCUGCACUUU	36		2	0								Y	m,c	AUAUGUUGCCUUUAUCUGCAUUUGCACCUGCACUUUAAGUACUCAGUUUCUCUGUGACAUAUAAAUAAUAUAACUAUGUCAGUUGAGGACUGAAGAGAUCAAUAUAUUAUUAUAUAAUAUGGGAAUAGAGGGACCGAGAACGAGGUGCAGGUGCAUCUGCAGGUGAAUGCCAUAUUGG	Rev	Gm13:40319364..40319187
gma-MIR828a	828	828-2-1	48	UCUUGCUCAAAUGAGUAUUCCA	69		4	0								Y	m,c	GAAACACGUACAACUAGAGAUGCAUGUGAAAUCCCCUUUGUAAUGUUUCUUGCUCAAAUGAGUAUUCCAACCACAGUCACAUUUGGCAUGAAUAUUGUGUGCCACUGUCCUCAAAGGAUGAGAUGCUCAUUUGACCAAGCAAUGUUAAAAAGUGGGAGGUGACCAACAACAACCACUUCGGUCUAUU	For	Gm11:9032996..9033182
gma-MIR1512b1	1512	D7TV13M02FS4GL	10	UAACUGGAAAUUCUUAAAGCA	30	5'	1	1	1	N	Y	Y	Y	4	Y	Y	m,*,e,s,>,c	CUUGAUACCUAACUGGAAAUUCUUAAAGCAUUCCCAUCAUCAAAAUGAUGUGAAAAUUAGGAAUGCUUUAAGAAUUUCAGUUAUGCAUCAA	Rev	Gm02:8618782..8618692
gma-MIR1513b1	1513	D7TV13M01AW18N	11	UGAGAGAAAGCCAUGACUUAC	31	5'	2	0		N	N	Y	Y	14	Y	Y	m,e,s,>,c	UGAUCUGAUAUGAGAGAAAGCCAUGACUUACACACGCAUUGAAAUCUAAGUUAAAUAUGUGUGUAAGUCAUGGCAUUAUCUCAUAUCUAAUC	Rev	Gm17:1401524..1401433
gma-MIR1513c1	1513	D7TV13M01AW18N	50	UGAGAGAAAGCCAUGACUUAC	70	3'	3	0		N	N	Y	Y	14	Y	Y	m,e,s,>,c	UCUAUGCGUUUGUAAAUCAUGACUUUCUCUUGUAUCUCAUCUGAGUAUAUGAGAGAAAGCCAUGACUUACACACGCAUAU	Rev	Gm20:223763..223684
gma-MIR1515b	1515	1515-2-1	7	UCAUUUUGCGUGCAAUGAUCUG	28		2	1	1							Y	m,c	UGUUCAUCAUUUUGCGUGCAAUGAUCUGAACCAUUUUCAUUCCCUGUACCGUUGUUUCGUUCUGGCAUAACCAAAUUAGGUCAUUGUUUUUUGGUUUGUGGAAAAUGUUUCUGAUCAUUCACGCAAAAUGAUGUCAAUUUU	Rev	Gm11:6646936..6646796
gma-MIR1516b	1516	1516-37-1	82	CAAAAGAGCUUAUGACUUGUA	102		3	0								Y	m,c	GUCUGUUUGAAUACAAAUCAUAUAUUCUUUUGAGAGCUUCUCUACUGAAAAUAUUCUCUAUAUUUCCAAUAAAGAAGCUCUCAAAAGAGCUUAUGACUUGUAUGUAAAUCAA	Rev	Gm20:43282345..43282234
gma-MIR1516c	1516	1516-23-1	77	CAAAAGUACUUGUGGCUUGUA	97		3	0								Y	m,c	GUUUGGAUACAAGAUAGAAGUGCUUUUGAGAACUUCUCUAUCAAAAAAAGUUCUAUAUUUCUAAUAGAAAAGAUCUCAAAAGUACUUGUGGCUUGUAUCCAAACAAU	Rev	Gm08:45371605..45371499
gma-MIR2118/2218a1	2218	D7TV13M01A4VWI	76	UUGCCGAUUCCACCCAUUCCUA	97	3'	2	1	1	Y	Y	Y	Y	95		Y	m,p,*,e,s,>,c	GGAAGUGAUGGGAGAUGGGAGGGUCGGUAAAGGAUAACAGCGUCUCUAUGAUUAAUUGUUGUGUUGUUUAUUCUUUUGCCGAUUCCACCCAUUCCUAUGAUUUU	Rev	Gm10:48574129..48574026	D7TV13M01DQ98J	UUGCCGAUUCCACCCAUUCCU
gma-MIR2118/2218b1	2218	D7TV13M01A4VWI	99	UUGCCGAUUCCACCCAUUCCUA	120	3'	2	1	1	Y	Y	Y	Y	93	Y	Y	m,p,*,e,s,>,c	UGAGGAAGUGAUGGGAGAUGGGAGGGUCGGUAAAGAAUAUAUCUGAGACUCGACUCAAUCUCGAUCUCUCUCAGUGUUGUGUUGUUUUGUUUAUCCUUUUGCCGAUUCCACCCAUUCCUAUGAUUUCCUU	For	Gm20:35349746..35349875	D7TV13M01DQ98J	UUGCCGAUUCCACCCAUUCCU
gma-MIR4416b	4416	D7TV13M01COU8J	139	ACGGGUCGCUCUCACCUGGAG	159	3'	5**	0		Y	Y	Y	Y	7	Y	Y	p,*,e,s,>,c	GGUCACUUCUGCUCUGGGUGAGAGAAACACGUAUUGAAGAAGGUUCAUGGCUUAGACAAUAAGUUGCUACUUUGCUGAACUCACCAUUUUAUGUGAAGAAGUGGCUAUGCUAAUUGUUUGAUUCUGUACACGUACGAUACGGGUCGCUCUCACCUGGAGUAGGGCUGCC	Rev	Gm02:30499123..30498955	D7TV13M01B2E0C	ACGGGUCGCUCUCACCUGGA
gma-new-miR116021	11602	D7TV13M01BKUF3	10	UUAUAGUCUGACAUCUGGAAU	30	5'	1	0		N	N	Y	Y	20	Y	N	m,e,s,>	AUCGAGAUUUUAUAGUCUGACAUCUGGAAUUUAAAUGUCUCAACAAGGGCGUUAGAUCCAACAACGUUCCACAAUGCUAAUGGGAGAAUUCAAAUUUGGGACCUCUCUCUCAUUUCUUCUCCUUUCACGCUUUGAAACAAAUAAAGGACACCCGAGAUCCCCGUAGAAGCUCUUGUUGGAAAAUUUAGAUUUCAAAUGUCAGAUUAUAAAACAUGGG	For	Gm05:9279519..9279735	D7TV13M01AMDSU	UUAUAGUCUGACAUCUGGAA
gma-new-miR21193	21193	D7TV13M01A82XA	220	GUCGUUGUAGUAUAGUGGU	238	3'	1	0		N	N	Y	Y	324	Y	N	m,e,s,>	AGGUAAAAAUACUUACCACUAUAUUACAACAACUUGUUUGUGAAAUUCAAUGGUAAUUUUAAAUAAUAAAUGUUUUAAUAUUACCGAUAGCAUUUGAUUAUAUUUUUGUUUUAAAGUUACAUUUGAUUAUAUCGCUAUCGGCUAUAAUGUAAGUCAUAUUCAUCCAAUAUCAUGCAACUUUUUUGUAUAGAUAUAUUAAUAUUACUCGAUAAUCAUCAAGUCGUUGUAGUAUAGUGGUAAGUAUUCCCGCC	Rev	Gm08:3178362..3178112	D7TV13M01A0SFY	GUCGUUGUAGUAUAGUGG
gma-new-miR13587	13587	D7TV13M01DHNVP	251	UGCGAGAGGCACGGGGUUC	269	3'	1	1	1	N	N	Y	Y	10	Y	N	m,e,s,>	UUAGUUUUACAAGAUACCUUGUGUCUCUGCAUGCACUUUAAAGUUAAAAAUUUAGCUAAAUCUUUAUUUAAUAAAAUUUUAUUAGAUGAGAAUUUAUUUACAAAUUUGAAGAAGAAUUGUGUUUUCUAAAUAUCAGUUGAUACGUUCUUAAAUUAGUUUUGUUAGGAGAGUGAAUUUUUAUUUAUUUAUGUUAUUUUUAGGGUAAAAAAUAAAGGGGGUGUAGCUCAUAUGGUAGAGCGCUCGCUUCGCAUGCGAGAGGCACGGGGUUCGAUUCCCCGCA	Rev	Gm05:40615803..40615524	D7TV13M01AVJDI	UGCGAGAGGCACGGGGU
gma-new-miR14018	14018	D7TV13M01A6273	66	AUUUAAAAUUAUUGAUUUGUCA	87	3'	2	0		N	N	Y	N	12	Y	N	m,e,>	AAAUAUUGACGUGACAAACCAUUAAUUUUAAAUUACUACUUUGUUUUUGAUGUGAUAAAAUAAUAAUUUAAAAUUAUUGAUUUGUCAUAUCAGUGUU	For	Gm06:12081611..12081707
gma-new-miR50841	50841	D7TV13M01BQHLR	13	CCUGUCGUAGGAGAGAUGACGC	34	5'	3	1	1	Y	Y	Y	Y	23	Y	N	m,p,*,e,s,>	GGUUUAGGGACUCCUGUCGUAGGAGAGAUGACGCCUUCUGUUAGGUAAUUAAUAUGUUGCAAAGCCAACUUGAAUUAGCAGUAGCUGUCAUCUUUCCUCGGCUGAAGCCCCUUCAC	For	Gm19:1921600..1921715	D7TV13M01BQYQN	CCUGUCGUAGGAGAGAUGACG
m: maximum 4 mismatches with a maximum of 1 asymmetrical bulge of 1 or 2 nt in size;
p: precise excision (miRNA/miRNA* duplex presenting a two nucleotides overhang in 3’ end;
*: miRNA* like sequence;
e: preferential excision (~25% minimum of observed abundance in area );
s: present in independent libraries;
>: Read count >10 in the library;
c: conserved (3 or less mismatches with a miRNA described in MirMed).
Identified with BLAST search
1. Identified in our study and independently identified by Kulcheski et al. 2011 and/or Song et al. 2011 when the manuscript was under process.
5 loci (**) presenting 5 or 6 mismatches in the duplex were still considered as valid based on the fact that both miRNA and miRNA* were observed in the library and presented a perfect excision.
3 loci (***) presented a total of 5 mismatches but 1 or 2 were in the overhang region, considered as less crucial by Meyers et al. (2008) and as they were fitting four other criteria (e, s, >, c, see suppl.data 1 Detailed table of identified miRNAs), they were considered as valid.
Meyers et al. 2008 enunciated a list of primary and secondary criteria that are required to define plant miRNAs that we followed:
The primary criterion is evidence for precise excision of the miRNA/miRNA* duplex with a two nucleotides overhang in 3’ end. The most abundant strand, therefore considered as the miRNA, should have no more than 4 mismatches with its corresponding miRNA* (especially within the duplex), including a maximum of 1 asymmetrical bulge of 1 or 2 nucleotides. The duplex should represent a minimum of ~25% …
Additional Files: Turner et al., Genome organization and characteristics of soybean miRNAs

## Sheet: soybean miRNAs
Our original miRNA ID	miRbase v18_ID	Suggested new ID	Family ID	Level of conservation	Locus position	Start position	Mature sequence	End position	Mature sequence length (nt)
gma-MIR156a	gma-MIR156a		156	Conserved	Gm17:6150084..6149963	21	UGACAGAAGAGAGUGAGCAC	40	20
gma-MIR156b2	gma-MIR156b		156	Conserved	Gm14:990334..990453	21	UGACAGAAGAGAGAGAGCACA	41	21
gma-MIR156c2	gma-MIR156c		156	Conserved	Gm16:5331856..5331672	146	UUGACAGAAGAUAGAGAGCAC	166	21
gma-MIR156d	gma-MIR156d		156	Conserved	Gm08:3891352..3891502	21	UUGACAGAAGAUAGAGAGCAC	41	21
gma-MIR156e2	gma-MIR156e		156	Conserved	Gm18:61442702..61442579	21	UUGACAGAAGAUAGAGAGCAC	41	21
gma-MIR156f2	gma-MIR156f		156	Conserved	Gm02:50779334..50779229	11	UUGACAGAAGAGAGAGAGCACA	32	22
gma-MIR156g	gma-MIR156g		156	Conserved	Gm19:8895506..8895389	27	ACAGAAGAUAGAGAGCACAG	46	20
gma-MIR156l	gma-MIR156h		156	Conserved	Gm04:4990953..4990856	10	UGACAGAAGAGAGUGAGCAC	29	20
gma-MIR156i1	gma-MIR156i		156	Conserved	Gm05:38621815..38621689	10	UUGACAGAAGAUAGAGAGCAC	30	21
gma-MIR156h1	gma-MIR156j		156	Conserved	Gm02:7812527..7812629	10	UUGACAGAAGAUAGAGAGCAC	30	21
gma-MIR156n1	gma-MIR156k		156	Conserved	Gm06:4699244..4699146	10	UGACAGAAGAGAGUGAGCAC	29	20
gma-MIR156q1	gma-MIR156o		156	Conserved	Gm17:37759441..37759538	10	UGACAGAAGAGAGUGAGCAC	29	20
gma-MIR156j		gma-MIR156p	156	Conserved	Gm02:41864165..41864264	10	UGACAGAAGAGAGUGAGCAC	29	20
gma-MIR156k		gma-MIR156q	156	Conserved	Gm04:4257058..4257161	10	UGACAGAAGAGAGUGAGCAC	29	20
gma-MIR156m		gma-MIR156r	156	Conserved	Gm06:4013570..4013675	11	UGACAGAAGAGAGUGAGCAC	30	20
gma-MIR156o		gma-MIR156s	156	Conserved	Gm13:20521463..20521564	10	UGACAGAAGAGAGUGAGCAC	29	20
gma-MIR156p		gma-MIR156t	156	Conserved	Gm14:9431596..9431707	13	UGACAGAAGAGAGUGAGCAC	32	20
gma-MIR156r		gma-MIR156u	156	Conserved	Gm17:4291761..4291663	10	UGACAGAAGAGAGUGAGCAC	29	20
gma-MIR156s		gma-MIR156v	156	Conserved	Gm17:38431974..38431869	10	UGACAGAAGAGAGUGAGCAC	29	20
gma-MIR156t		gma-MIR156w	156	Conserved	Gm07:9347139..9347259	11	UUGACAGAAGAUAGAGAGCAC	31	21
gma-MIR156u		gma-MIR156x	156	Conserved	Gm09:37843864..37843750	8	UUGACAGAAGAUAGAGAGCAC	28	21
gma-MIR156v		gma-MIR156y	156	Conserved	Gm14:10664600..10664512	4	UUGACAGAAGAGAGUGAGCAC	24	21
gma-MIR159a	gma-MIR159a		159	Conserved	Gm09:37672391..37672604	175	UUUGGAUUGAAGGGAGCUCUA	195	21
gma-MIR159b	gma-MIR159b		159	Conserved	Gm07:5386292..5386107	156	AUUGGAGUGAAGGGAGCUCCA	176	21
gma-MIR159c	gma-MIR159c		159	Conserved	Gm16:2804710..2804526	154	AUUGGAGUGAAGGGAGCUCCG	174	21
gma-MIR159d	gma-MIR159d		159	Conserved	Gm09:37672445..37672547	11	AGCUGCUUAGCUAUGGAUCCC	31	21
gma-MIR159e		gma-MIR159e	159	Conserved	Gm07:5394160..5393974	156	AUUGGAGUGAAGGGAGCUCCU	173	21
gma-MIR159f1		gma-MIR159f1	159	Conserved	Gm16:2794309..2794125	156	AUUGGAGUGAAGGGAGCUC	173	19
gma-MIR159g		gma-MIR159g	159	Conserved	Gm16:2808053..2807867	157	AUUGGAGUGAAGGGAGCUC	174	19
gma-MIR159h		gma-MIR159h	159	Conserved	Gm07:5376509..5376696	160	AUUUAAGUGAUGGGAGCUCCG	180	21
gma-MIR159i-3p		gma-MIR159i-3p	159	Conserved	Gm07:9525127..9524917	171	UUUGGAUUGAAGGGAGCUCUA	191	21
gma-MIR159i-5p*		gma-MIR159i-5p*	159	Conserved	Gm07:9525127..9524917	20	GAGCUCCUUGAAGUCCAAUU	39	20
gma-MIR160a	gma-MIR160a		160	Conserved	Gm10:43851757..43851639	21	UGCCUGGCUCCCUGUAUGCCA	41	21
gma-MIR160f	gma-MIR160b		160	Conserved	Gm20:40554885..40554986	13	UGCCUGGCUCCCUGUAUGCCA	33	21
gma-MIR160e	gma-MIR160c		160	Conserved	Gm19:43796044..43795948	10	UGCCUGGCUCCCUGUAUGCCA	30	21
gma-MIR160d	gma-MIR160d		160	Conserved	Gm13:23750075..23749979	10	UGCCUGGCUCCCUGUAUGCCA	30	21
gma-MIR160b	gma-miR160e		160	Conserved	Gm03:41268507..41268411	10	UGCCUGGCUCCCUGUAUGCCA	30	21
gma-MIR160c		gma-MIR160f	160	Conserved	Gm10:4733596..4733500	10	UGCCUGGCUCCCUGUAUGCCA	30	21
gma-MIR162a	gma-MIR162a		162	Conserved	Gm06:20176339..20176238	73	UCGAUAAACCUCUGCAUCCA	92	20
gma-MIR162b1	gma-MIR162b1		162	Conserved	Gm05:7692697..7692594	76	UCGAUAAACCUCUGCAUCCA	95	20
gma-MIR162c1	gma-MIR162c1		162	Conserved	Gm17:10181495..10181602	78	UCGAUAAACCUCUGCAUCCA	97	20
gma-MIR164a	gma-MIR164a		164	Conserved	Gm19:49560501..49560595	11	UGGAGAAGCAGGGCACGUGCA	31	21
gma-MIR164h	gma-MIR164b		164	Conserved	Gm10:1553874..1553967	10	UGGAGAAGCAGGGCACGUGCA	30	21
gma-MIR164f	gma-MIR164c		164	Conserved	Gm03:5292058..5291896	11	UGGAGAAGCAGGGCACGUGCA	31	21
gma-MIR164i	gma-MIR164d		164	Conserved	Gm10:38093060..38093142	10	UGGAGAAGCAGGGCACGUGCA	30	21
gma-MIR164b		gma-MIR164e	164	Conserved	Gm01:43367848..43367997	11	UGGAGAAGCAGGGCACGUGCA	31	21
gma-MIR164c		gma-MIR164f	164	Conserved	Gm02:1511591..1511685	10	UGGAGAAGCAGGGCACGUGCA	30	21
gma-MIR164d		gma-MIR164g	164	Conserved	Gm03:45537768..45537870	10	UGGAGAAGCAGGGCACGUGCA	30	21
gma-MIR164e		gma-MIR164h	164	Conserved	Gm03:46896221..46896312	10	UGGAGAAGCAGGGCACGUGCA	30	21
gma-MIR164g		gma-MIR164i	164	Conserved	Gm09:46254004..46253847	11	UGGAGAAGCAGGGCACGUGCA	31	21
gma-MIR164j		gma-MIR164j	164	Conserved	Gm18:53778994..53779150	11	UGGAGAAGCAGGGCACGUGCA	31	21
gma-MIR164k		gma-MIR164k	164	Conserved	Gm19:48157203..48157290	10	UGGAGAAGCAGGGCACGUGCA	30	21
gma-MIR164l		gma-MIR164l	164	Conserved	Gm20:45788205..45788097	10	UGGAGAAGCAGGGCACGUGCA	30	21
gma-MIR166a	gma-MIR166a		166	Conserved	Gm16:1912715..1912570	107	UCGGACCAGGCUUCAUUCCCC	127	21
gma-MIR166b	gma-MIR166b		166	Conserved	Gm08:282558..282392	128	UCGGACCAGGCUUCAUUCCCC	148	21
gma-MIR166f	gma-MIR166c		166	Conserved	Gm07:4453777..4453654	96	UCGGACCAGGCUUCAUUCCCC	116	21
gma-MIR166p1	gma-MIR166d		166	Conserved	Gm20:43105498..43105395	78	UCGGACCAGGCUUCAUUCCCC	97	21
gma-MIR166n	gma-MIR166f		166	Conserved	Gm10:41243360..41243468	79	UCGGACCAGGCUUCAUUCCCC	98	21
gma-MIR166g	gma-MIR166g		166	Conserved	Gm10:2905421..2905322	74	UCGGACCAGGCUUCAUUCCCC	94	21
gma-MIR166l1	gma-MIR166h		166	Conserved	Gm08:14990543..14990734	163	UCGGACCAGGCUUCAUUCCC	182	20
gma-MIR166c1	gma-MIR166i		166	Conserved	Gm02:14340761..14340868	78	UCGGACCAGGCUUCAUUCCCC	98	21
gma-MIR166o	gma-MIR166j		166	Conserved	Gm15:3688932..3688764	143	UCGGACCAGGCUUCAUUCCC	162	20
gma-MIR166d		gma-MIR166k	166	Conserved	Gm05:37747307..37747165	117	UCGGACCAGGCUUCAUUCCCC	137	21
gma-MIR166e		gma-MIR166l	166	Conserved	Gm06:12992961..12992817	119	UCGGACCAGGCUUCAUUCCCC	139	21
gma-MIR166h		gma-MIR166m	166	Conserved	Gm03:39519953..39519832	94	UCGGACCAGGCUUCAUUCCCC	113	21
gma-MIR166i		gma-MIR166n	166	Conserved	Gm04:44850185..44850336	122	UCGGACCAGGCUUCAUUCCCC	141	21
gma-MIR166j		gma-MIR166o	166	Conserved	Gm06:10985729..10985883	126	UCGGACCAGGCUUCAUUCCC	145	20
gma-MIR166k		gma-MIR166p	166	Conserved	Gm07:10198821..10198944	94	UCGGACCAGGCUUCAUUCCCC	113	21
gma-MIR166m		gma-MIR166q	166	Conserved	Gm09:37125360..37125225	110	UCGGACCAGGCUUCAUUCCCC	129	21
gma-MIR166q		gma-MIR166r	166	Conserved	Gm04:25372874..25373014	112	UCUCGGACCAGGCUUCAUUC	131	20
gma-MIR166r		gma-MIR166s	166	Conserved	Gm16:3661370..3661614	215	UCUCGGACCAGGCUUCAUUCC	234	21
gma-MIR166s		gma-MIR166t	166	Conserved	Gm19:36649988..36649692	269	UCUCGGACCAGGCUUCAUUCC	288	21
gma-MIR167a	gma-MIR167a		167	Conserved	Gm19:41871231..41871349	21	UGAAGCUGCCAGCAUGAUCUA	41	21
gma-MIR167b	gma-MIR167b		167	Conserved	Gm02:14635734..14635614	21	UGAAGCUGCCAGCAUGAUCUA	41	21
gma-MIR167c	gma-MIR167c		167	Conserved	Gm07:39778512..39778886	11	UGAAGCUGCCAGCAUGAUCUG	31	21
gma-MIR167d	gma-MIR167d		167	Conserved	Gm10:2640270..2640390	21	UGAAGCUGCCAGCAUGAUCUA	41	21
gma-MIR167e	gma-MIR167e		167	Conserved	Gm20:37901896..37902004	19	UGAAGCUGCCAGCAUGAUCUU	39	21
gma-MIR167f	gma-MIR167f		167	Conserved	Gm10:46574358..46574250	19	UGAAGCUGCCAGCAUGAUCUU	39	21
gma-MIR167g	gma-MIR167g		167	Conserved	Gm20:44765096..44765173	8	UGAAGCUGCCAGCAUGAUCUGA	29	22
gma-MIR167h		gma-MIR167h	167	Conserved	Gm10:39044874..39044956	11	UGAAGCUGCCAGCAUGAUCU	29	20
gma-MIR168a	gma-MIR168a		168	Conserved	Gm09:41353350..41353226	19	UCGCUUGGUGCAGGUCGGGAA	39	21
gma-MIR168b1	gma-MIR168b		168	Conserved	Gm01:48070422..48070310	14	UCGCUUGGUGCAGGUCGGGAA	34	21
gma-MIR169a	gma-MIR169a		169	Conserved	Gm09:35771804..35771924	21	CAGCCAAGGAUGACUUGCCGG	41	21
gma-MIR169b	gma-MIR169b		169	Conserved	Gm02:10422863..10423045	11	CAGCCAAGGAUGACUUGCCGA	31	21
gma-MIR169c	gma-MIR169c		169	Conserved	Gm09:5295089..5295203	11	AAGCCAAGGAUGACUUGCCGA	31	21
gma-MIR169d	gma-MIR169d		169	Conserved	Gm15:14171020..14171107	14	UGAGCCAAGGAUGACUUGCCGGU	36	23
gma-MIR169e	gma-MIR169e		169	Conserved	Gm15:14194107..14194226	34	AGCCAAGGAUGACUUGCCGG	53	20
gma-MIR169g	gma-MIR169f		169	Conserved	Gm10:40332922..40332870	10	CAGCCAAGGAUGACUUGCCGG	28	21
gma-MIR169j1	gma-MIR169g		169	Conserved	Gm17:4861953..4861827	10	CAGCCAAGGAUGACUUGCC	28	19
gma-MIR169k-3p*	gma-MIR169j-3p		169	Conserved	Gm02:46876727..46876643	62	UUUCGACGAGUUGUUCUUGGC	82	21
gma-MIR169k-5p	gma-MIR169j-5p		169	Conserved	Gm02:46876727..46876643	2	UAGCCAAGAAUGACUUGCCGG	22	21
gma-MIR169l	gma-MIR169k		169	Conserved	Gm09:5263992..5264096	11	CAGCCAAGAAUGACUUGCCGG	31	21
gma-MIR169m	gma-MIR169l		169	Conserved	Gm14:5324798..5324911	11	CAGCCAAGAAUGACUUGCCGG	31	21
gma-MIR169i1	gma-MIR169m		169	Conserved	Gm13:368560..368445	10	CAGCCAAGGAUGACUUGCCGG	28	21
gma-MIR169n	gma-MIR169n		169	Conserved	Gm15:14150069..14150183	7	CAGCCAAGGGUGAUUUGCCGG	27	21
gma-MIR169f		gma-MIR169o	169	Conserved	Gm09:42642614..42642477	10	CAGCCAAGGAUGACUUGCC	28	19
gma-MIR169h		gma-MIR169p	169	Conserved	Gm13:5838675..5838976	10	CAGCCAAGGAUGACUUGCCGG	28	21
gma-MIR170			170	Conserved	Gm12: 8398842--8398921	60	UAAUUGAGCCGCGUCAAUAUC	80	21
gma-MIR171a2	gma-MIR171a2		171	Conserved	Gm12:8443106..8443207	72	UGAGCCGUGCCAAUAUCACGA	92	21
gma-MIR171b	gma-MIR171b		171	Conserved	Gm04:46988579..46988670	62	CGAGCCGAAUCAAUAUCACUC	82	21
gma-MIR171b*	gma-MIR171b*		171	Conserved	Gm04:46988579..46988670	6	ACGGCGUGAUAUUGGUACGGCUC	28	23
gma-MIR171c	gma-MIR171c		171	Conserved	Gm07:43679751..43679648	12	AGAUAUUGGUGCGGUUCAAUC	32	21
gma-MIR171e	gma-MIR171e		171	Conserved	Gm05:41564652..41564746	65	UGAUUGAGCCGUGCCAAUAUC	84	21
gma-MIR171g	gma-MIR171f		171	Conserved	Gm15:8464213..8464111	71	UGAUUGAGCCGUGCCAAUAUC	90	21
gma-MIR171h	gma-MIR171g		171	Conserved	Gm16:5347935..5347835	71	UGAUUGAGCCGUGCCAAUAUC	90	21
gma-MIR171d1	gma-MIR171j		171	Conserved	Gm02:4014148..4014006	113	UGAUUGAGCCGUGCCAAUAUC	132	21
gma-MIR171k	gma-MIR171k		171	Conserved	Gm13:26271129..26271237	79	UUGAGCCGCGCCAAUAUCACU	98	21
gma-MIR171l1	gma-MIR171l		171	Conserved	Gm17:9101804..9101696	79	UUGAGCCGCGCCAAUAUCACU	98	21
gma-MIR171f		gma-MIR171m	171	Conserved	Gm08:921902..921796	77	UGAUUGAGCCGUGCCAAUAUC	96	21
gma-MIR171i		gma-MIR171n	171	Conserved	Gm17:1007458..1007564	74	UGAUUGAGCCGUGCCAAUAUC	93	21
gma-MIR171j		gma-MIR171o	171	Conserved	Gm13:30650789..30650891	74	UGAUUGAGCCGUGCCAAUAUC	92	21
gma-MIR171m		gma-MIR171p	171	Conserved	Gm12:35489087..35489191	76	UUGAGCCGCGUCAAUAUCUU	95	20
gma-MIR171n		gma-MIR171q	171	Conserved	Gm13:39325600..39325496	76	UUGAGCCGCGUCAAUAUCUU	95	20
gma-MIR171o		gma-MIR171r	171	Conserved	Gm06:10859707..10859613	65	CGAGCCGAAUCAAUAUCACUC	84	21
gma-MIR171p		gma-MIR171s	171	Conserved	Gm16:26603374..26603517	120	UGAUUGAGCCAUGUCAAUAUC	140	21
gma-MIR171q		gma-MIR171t	171	Conserved	Gm06:48920715..48920631	65	UUGAGCCGUGCCAAUAUCACG	85	21
gma-MIR172a	gma-MIR172a		172	Conserved	Gm12:6110862..6110704	120	AGAAUCUUGAUGAUGCUGCAU	140	21
gma-MIR172b	gma-MIR172b		172	Conserved	Gm13:40401825..40401673	114	AGAAUCUUGAUGAUGCUGCAU	134	21
gma-MIR172c	gma-MIR172c		172	Conserved	Gm18:2968986..2969138	114	GGAAUCUUGAUGAUGCUGCAG	134	21
gma-MIR172d3	gma-MIR172d3		172	Conserved	Gm14:5548752..5548901	111	GGAAUCUUGAUGAUGCUGCAGCAG	134	24
gma-MIR172e3	gma-MIR172e3		172	Conserved	Gm11:35957960..35957808	114	GGAAUCUUGAUGAUGCUGCAGCAG	137	24
gma-MIR172f	gma-MIR172f		172	Conserved	Gm11:16934086..16934218	109	AGAAUCUUGAUGAUGCUGCA	128	20
gma-MIR172l	gma-MIR172g		172	Conserved	Gm10:31592689..31592576	7	GCAGCACCAUCAAGAUUCAC	26	20
gma-MIR172g1	gma-MIR172h		172	Conserved	Gm10:43474726..43474829	74	AGAAUCUUGAUGAUGCUGCAU	93	21
gma-MIR172k1	gma-MIR172i		172	Conserved	Gm15:2893129..2892956	145	GAAUCUUGAUGAUGCUGCAU	164	20
gma-MIR172h1	gma-MIR172j		172	Conserved	Gm20:40895843..40895741	73	AGAAUCUUGAUGAUGCUGCAU	92	21
gma-MIR172i		gma-MIR172k	172	Conserved	Gm12:33560620..33560754	106	GAAUCUUGAUGAUGCUGCAU	125	20
gma-MIR172j		gma-MIR172l	172	Conserved	Gm13:41635467..41635645	150	GAAUCUUGAUGAUGCUGCAU	169	20
gma-MIR319a	gma-MIR319a		319	Conserved	Gm05:40832084..40832290	169	UUGGACUGAAGGGAGCUCCC	188	20
gma-MIR319b	gma-MIR319b		319	Conserved	Gm08:1648005..1647798	170	UUGGACUGAAGGGAGCUCCC	189	20
gma-MIR319c	gma-MIR319c		319	Conserved	Gm14:45953652..45953432	183	UUGGACUGAAAGGAGCUCCU	202	20
gma-MIR319i1	gma-MIR319e		319	Conserved	Gm14:47959346..47959538	164	UUGGACUGAAGGGAGCUCCC	183	20
gma-MIR319d1	gma-MIR319g		319	Conserved	Gm02:43885399..43885592	164	UGGACUGAAGGGAGCUCCUUC	184	21
gma-MIR319k	gma-MIR319i		319	Conserved	Gm04:46348798..46348991	163	UUGGACUGAAGGGGAGCUCCUUC	185	23
gma-MIR319g1	gma-MIR319j		319	Conserved	Gm11:1374013..1374204	161	UUGGACUGAAGGGAGCUCCCUU	180	22
gma-MIR319h1	gma-MIR319k		319	Conserved	Gm11:32902056..32902242	166	UUGGACUGAAGGGAGCUCCCUU	185	22
gma-MIR319e1	gma-MIR319l		319	Conserved	Gm17:9436272..9436185	62	UGGACUGAAGGGAGCUCCUUC	82	21
gma-MIR319j1	gma-MIR319m		319	Conserved	Gm18:4279075..4278881	165	UUGGACUGAAGGGAGCUCCCUU	184	22
gma-MIR319f1		gma-MIR319n	319	Conserved	Gm02:45704223..45704415	164	UUGGACUGAAGGGAGCUCCC	183	20
gma-MIR390a	gma-MIR390a		390	Conserved	Gm03:6558279..6558175	11	AAGCUCAGGAGGGAUAGCACC	31	21
gma-MIR390b	gma-MIR390b		390	Conserved	Gm14:47097976..47098078	11	AAGCUCAGGAGGGAUAGCGCC	31	21
gma-MIR390g1	gma-MIR390c		390	Conserved	Gm01:42335613..42335711	70	CGCUAUCCAUCCUGAGUUUC	89	20
gma-MIR390c		gma-MIR390d	390	Conserved	Gm02:44954757..44954853	12	AAGCUCAGGAGGGAUAGCGCC	32	21
gma-MIR390d		gma-MIR390e	390	Conserved	Gm18:53278034..53278160	14	AAGCUCAGGAGGGAUAGCGCC	33	21
gma-MIR390e		gma-MIR390f	390	Conserved	Gm11:30272762..30272864	11	AGCUCAGGAGGGAUAGCGCC	31	20
gma-MIR390f		gma-MIR390g	390	Conserved	Gm18:5047862..5047761	8	CGCUAUCCAUCCUGAGUUUC	28	20
gma-MIR393a	gma-MIR393a		393	Conserved	Gm11:36567520..36567639	11	UCCAAAGGGAUCGCAUUGAUC	31	21
gma-MIR393b		gma-MIR393b	393	Conserved	Gm02:47136318..47136206	11	UCCAAAGGGAUCGCAUUGAUCC	32	22
gma-MIR393c		gma-MIR393c	393	Conserved	Gm10:16966548..16966670	13	UCCAAAGGGAUCGCAUUGAUCC	34	22
gma-MIR393d		gma-MIR393d	393	Conserved	Gm14:5053420..5053560	11	UCCAAAGGGAUCGCAUUGAUCC	32	22
gma-MIR393e		gma-MIR393e	393	Conserved	Gm18:2409860..2409743	11	UCCAAAGGGAUCGCAUUGAUCC	32	22
gma-MIR393f		gma-MIR393f	393	Conserved	Gm20:24956363..24956245	11	UCCAAAGGGAUCGCAUUGAUCC	32	22
gma-MIR393g		gma-MIR393g	393	Conserved	Gm09:31624530..31624676	14	UUCCAAAGGGAUCGCAUUGAUC	35	22
gma-MIR393h		gma-MIR393h	393	Conserved	Gm10:45859036..45859173	13	UUCCAAAGGGAUCGCAUUGAUC	34	22
gma-MIR393i		gma-MIR393i	393	Conserved	Gm16:33891070..33891223	14	UUCCAAAGGGAUCGCAUUGAUC	35	22
gma-MIR393j		gma-MIR393j	393	Conserved	Gm20:38670521..38670380	14	UUCCAAAGGGAUCGCAUUGAUC	35	22
gma-MIR393k		gma-MIR393k	393	Conserved	Gm01:41428945..41428828	9	UCCAAAGGGAUCACAUUGAUC	29	21
gma-MIR394a	gma-MIR394a		394	Conserved	Gm17:41783747..41783903	122	AGCUCUGUUGGCUACACUUU	141	20
gma-MIR394b	gma-MIR394b		394	Conserved	Gm14:48984981..48984878	74	AGGUGGGCAUACUGUCAACU	93	20
gma-MIR394c		gma-MIR394c	394	Conserved	Gm06:1502542..1502463	11	UUGGCAUUCUGUCCACCUCC	30	20
gma-MIR395g	gma-MIR395a		395	Conserved	Gm01:4818690..4818581	76	CUGAAGUGUUUGGGGGAACUC	96	21
gma-MIR395h	gma-MIR395b		395	Conserved	Gm02:1723543..1723449	68	CUGAAGUGUUUGGGGGAACUC	88	21
gma-MIR395i	gma-MIR395c		395	Conserved	Gm08:40840226..40840312	63	CUGAAGUGUUUGGGGGAACUC	83	21
gma-MIR395a		gma-MIR395d	395	Conserved	Gm01:4792487..4792375	80	AUGAAGUGUUUGGGAGAACUC	100	21
gma-MIR395b		gma-MIR395e	395	Conserved	Gm01:4798018..4797903	83	AUGAAGUGUUUGGGGGAACUC	103	21
gma-MIR395c		gma-MIR395f	395	Conserved	Gm01:4810942..4810817	93	AUGAAGUGUUUGGGGGAACUC	113	21
gma-MIR395d		gma-MIR395g	395	Conserved	Gm01:4813385..4813260	93	AUGAAGUGUUUGGGGGAACUC	113	21
gma-MIR395e		gma-MIR395h	395	Conserved	Gm02:1736326..1736459	102	AUGAAGUGUUUGGGGGAACUC	122	21
gma-MIR395f1		gma-MIR395i	395	Conserved	Gm02:1750581..1750680	68	AUGAAGUGUUUGGGGGAACUC	88	21
gma-MIR396a	gma-MIR396a		396	Conserved	Gm13:26338273..26338134	21	UUCCACAGCUUUCUUGAACUG	41	21
gma-MIR396b	gma-MIR396b		396	Conserved	Gm13:26329931..26330056	21	UUCCACAGCUUUCUUGAACUU	41	21
gma-MIR396c	gma-MIR396c		396	Conserved	Gm13:43804777..43804893	21	UUCCACAGCUUUCUUGAACUU	41	21
gma-MIR396d3	gma-MIR396d3		396	Conserved	Gm17:9053156..9053049	83	AAGAAAGCUGUGGGAGAAUAUGGC	106	24
gma-MIR396e	gma-MIR396e		396	Conserved	Gm17:35366658..35366545	7	UUCCACAGCUUUCUUGAACUGU	28	22
gma-MIR396g1	gma-MIR396i		396	Conserved	Gm17:9044854..9044979	14	UUCCACAGCUUUCUUGAACU	33	20
gma-MIR396f1		gma-MIR396j	396	Conserved	Gm15:556795..556704	10	UUCCACAGCUUUCUUGAACU	29	20
gma-MIR397a	gma-MIR397a		397	Conserved	Gm08:4639153..4639046	10	UCAUUGAGUGCAGCGUUGAUG	30	21
gma-MIR397b	gma-MIR397b		397	Conserved	Gm13:34383120..34382999	10	UCAUUGAGUGCAGCGUUGAUG	30	21
gma-MIR398a	gma-MIR398a		398	Conserved	Gm01:7195875..7195760	77	UGUGUUCUCAGGUCACCCCUU	97	21
gma-MIR398b	gma-MIR398b		398	Conserved	Gm02:10988567..10988433	96	UGUGUUCUCAGGUCACCCCUU	116	21
gma-MIR408a	gma-MIR408a		408	Conserved	Gm02:837377..837613	144	AUGCACUGCCUCUUCCCUGGC	164	21
gma-MIR408b1	gma-MIR408b		408	Conserved	Gm10:36557171..36556935	141	AUGCACUGCCUCUUCCCUGGC	161	21
gma-MIR408c-5p*			408	Conserved	Gm03:44626827..44626696	9	CUGGGAACAGGCAGGGCACG	28	20
gma-MIR408c-3p			408	Conserved	Gm03:44626827..44626696	106	AUGCACUGCCUCUUCCCUGGC	126	21
gma-MIR482a	gma-MIR482a		482	Conserved	Gm02:7783819..7783913	3	AGAAUUUGUGGGAAUGGGCUGA	24	22
gma-MIR482b2	gma-MIR482b2		482	Conserved	Gm20:35360325..35360393	3	UAUGGGGGGAUUGGGAAGGAAU	24	22
gma-MIR482c	gma-MIR482c		482	Conserved	Gm18:61453003..61452904	10	AUUUGUGGGAAUGGGCUGAUUGG	32	23
gma-MIR482d-3p*	gma-MIR482d-3p*		482	Conserved	Gm10:48569723..48569629	61	UCUUCCCUACACCUCCCAUACC	82	22
gma-MIR482d-5p	gma-MIR482d-5p		482	Conserved	Gm10:48569723..48569629	16	UAUGGGGGGAUUGGGAAGGAAU	37	22
gma-MIR482a*,3			482	Conserved	Gm02:7783819..7783913	62	UCUUCCCAAUUCCGCCCAUUCCUA	85	24
gma-MIR530c1	gma-MIR530b		530	Conserved	Gm13:40319364..40319187	17	UGCAUUUGCACCUGCACUUU	36	20
gma-MIR530a		gma-MIR530c	530	Conserved	Gm11:16833438..16833250	18	UGCAUUUGCACCUGCACUUU	37	20
gma-MIR530b		gma-MIR530d	530	Conserved	Gm12:6196542..6196736	22	UGCAUUUGCACCUGCACUUU	41	20
gma-MIR828a		gma-MIR828a	828	Conserved	Gm11:9032996..9033182	48	UCUUGCUCAAAUGAGUAUUCCA	69	22
gma-MIR1507a	gma-MIR1507a		1507	Legume	Gm13:25849777..25849883	76	UCUCAUUCCAUACAUCGUCUGA	97	22
gma-MIR1507b	gma-MIR1507b		1507	Legume	Gm17:6190604..6190701	72	UCUCAUUCCAUACAUCGUCUG	92	21
gma-MIR1508a	gma-MIR1508a		1508	Legume	Gm16:32903737..32903831	63	UCUAGAAAGGGAAAUAGCAGUUG	85	23
gma-MIR1508b	gma-MIR1508b		1508	Legume	Gm16:32903737..32903831	65	UAGAAAGGGGAAUAGCAGUUG	85	21
gma-MIR1509a	gma-MIR1509a		1509	Legume	Gm17:10099759..10099869	11	UUAAUCAAGGAAAUCACGGUCG	32	22
gma-MIR1509b	gma-MIR1509b		1509	Legume	Gm05:7774206..7774098	11	UUAAUCAAGGAAAUCACGGUU	31	21
gma-MIR1510a	gma-MIR1510a		1510	Legume	Gm16:31518908..31519000	61	UUGUUGUUUUACCUAUUCCACCC	83	23
gma-MIR1510a*,3	gma-MIR1510a*,3		1510	Legume	Gm16:31518908..31519000	13	AGGGAUAGGUAAAACAAUGACUGC	36	24
gma-MIR1510b	gma-MIR1510b		1510	Legume	Gm02:6599299..6599392	63	UGUUGUUUUACCUAUUCCACC	83	21
gma-MIR1511	gma-MIR1511		1511	gma	Gm18:21161236..21161334	70	AACCAGGCUCUGAUACCAUG	89	20
gma-MIR1512a	gma-MIR1512a		1512	gma	Gm18:60819566..60819660	11	UAACUGAAAAUUCUUAAAGUAU	32	22
gma-MIR1512b1	gma-MIR1512b		1512	gma	Gm02:8618782..8618692	10	UAACUGGAAAUUCUUAAAGCA	30	21
gma-MIR1512c	gma-MIR1512c		1512	gma	Gm02:8609749..8609646	11	UAACUGAACAUUCUUAGAGCAU	32	22
gma-MIR1513a	gma-MIR1513a		1513	gma	Gm07:43245809..43245901	11	UGAGAGAAAGCCAUGACUUAC	31	21
gma-MIR1513c1	gma-MIR1513b		1513	gma	Gm20:223763..223684	50	UGAGAGAAAGCCAUGACUUAC	70	21
gma-MIR1513b1	gma-MIR1513c		1513	gma	Gm17:1401524..1401433	11	UGAGAGAAAGCCAUGACUUAC	31	21
gma-MIR1514a	gma-MIR1514a		1514	Legume	Gm07:43175908..43175810	11	UUCAUUUUUAAAAUAGGCAUU	31	21
gma-MIR1514b	gma-MIR1514b		1514	Legume	Gm17:1497668..1497776	11	UUCAUUUUUAAAAUAGACAUU	31	21
gma-MIR15152	gma-MIR15152		1515	Conserved	Gm01:48531381..48531525	11	UCAUUUUGCGUGCAAUGAUCUG	32	22
gma-MIR1515b		gma-MIR1515b	1515	Conserved	Gm11:6646936..6646796	7	UCAUUUUGCGUGCAAUGAUCUG	28	22
gma-MIR1516a	gma-MIR1516a		1516	gma	Gm03:47035753..47035863	81	CAAAAGAGCUUAUGGCUUGUA	101	21
gma-MIR1516b		gma-MIR1516c	1516	gma	Gm20:43282345..43282234	82	CAAAAGAGCUUAUGACUUGUA	102	21
gma-MIR1516c		gma-MIR1516d	1516	gma	Gm08:45371605..45371499	77	CAAAAGUACUUGUGGCUUGUA	97	21
gma-MIR15172,3	gma-MIR15172,3		1517	gma	Gm14:44412355..44412751	364	AGUCUUGGUCAAUGUCGUUCGAAA	387	24
gma-MIR15182	gma-MIR15182		1518	gma	Gm09:7562374..7562511	11	UGUGUUGUAAAGUGAAUAUCA	31	21
gma-MIR15192	gma-MIR15192		1519	gma	Gm07:13907168..13906902	11	UAAGUGUUGCAAAAUAGUCAUU	32	22
gma-MIR1520a	gma-MIR1520a		1520	gma	Gm14:34804755..34804606	118	UAGAACAUGAUACAUGACAGUCA	140	23
gma-MIR1520b	gma-MIR1520b		1520	gma	Gm20:40641768..40641640	97	GUGACAGUCAUCAUUUAAUAAGA	119	23
gma-MIR1520c2	gma-MIR1520c2		1520	gma	Gm17:37893185..37893324	108	UUCAAUAAGAACGUGACACGUGA	130	23
gma-MIR1520d	gma-MIR1520d		1520	gma	Gm07:119561..119451	80	AUCAGAACAUGACACGUGACAA	101	22
gma-MIR1520e3	gma-MIR1520e3		1520	gma	Gm17:18215146..18214983	138	CAAUAAGAACGUGACAUAUGACAG	161	24
gma-MIR1520f2,3	gma-MIR1520f2,3		1520	gma	Gm02:17518272..17518170	77	CAAUCAGAACAUGACACAUGACAA	100	24
gma-MIR1520g3	gma-MIR1520g3		1520	gma	Gm12:32752151..32752044	78	CAAUCAGAACAUGACACGUGACAA	101	24
gma-MIR1520h3	gma-MIR1520h3		1520	gma	Gm06:15504092..15504178	62	AACGUCCAAUCAGAACGUGACAUG	85	24
gma-MIR1520i3	gma-MIR1520i3		1520	gma	Gm03:36973937..36973794	119	AACGUGACACGUGACGGUCAACAU	142	24
gma-MIR1520j3	gma-MIR1520j3		1520	gma	Gm11:5124439..5124264	148	AAGAACGUGACACAUGACAAUCAA	171	24
gma-MIR1520k3	gma-MIR1520k3		1520	gma	Gm19:5270308..5270435	89	AAUCAGAACAUGACACAUGACAGU	112	24
gma-MIR1520l3	gma-MIR1520l3		1520	gma	Gm18:55686672..55686781	80	AAUCAGAACAUGACACGUGAUAGU	103	24
gma-MIR1520m2,3	gma-MIR1520m2,3		1520	gma	Gm04:9497754..9497627	89	AAUCAGAACAUGACAUGUGACAAU	112	24
gma-MIR1520n3	gma-MIR1520n3		1520	gma	Gm14:48153009..48153104	71	UCAAUCAGAACAUGACACGUGACA	94	24
gma-MIR1520o3	gma-MIR1520o3		1520	gma	Gm17:13700244..13700436	145	UCAUCGUCCAAUCAGAAUGUGACA	168	24
gma-MIR1520p3	gma-MIR1520p3		1520	gma	Gm11:4653751..4653889	8	AUGUUGUUAUUGGAUGAUGACGGU	31	24
gma-MIR1520q3	gma-MIR1520q3		1520	gma	Gm08:13165916..13165801	86	AUUGACCAAUCAGAACAUGACACA	109	24
gma-MIR1520r3	gma-MIR1520r3		1520	gma	Gm19:48884153..48884039	16	UGUCACAUCCUGGUUGGACAUGAA	39	24
gma-MIR1521	gma-MIR1521		1521	gma	Gm11:18237918..18237729	11	CUGUUAAUGGAAAAUGUUGA	30	20
gma-MIR1523	gma-MIR1523		1523	gma	Gm02:12253397..12253303	11	AUGGGAUAAAUGUGAGCUCA	30	20
gma-MIR15242	gma-MIR15242		1524	gma	Gm08:3715230..3715565	306	CGAGUCCGAGGAAGGAACUCC	326	21
gma-MIR15262	gma-MIR15262		1526	gma	Gm16:6095457..6095630	143	CCGGAAGAGGAAAAUUAAGCAA	164	22
gma-MIR15292	gma-MIR15292		1529	gma	Gm01:53829739..53829539	169	UUAAAGGAAACAAUUAAUCGUUA	191	23
gma-MIR1531	gma-MIR1531		1531	gma	Gm20:40357028..40357142	83	UCGUCCAUAUGGGAAGACUUGUC	105	23
gma-MIR15322	gma-MIR15322		1532	gma	Gm13:42326154..42326305	120	AACACGCUAAGCGAGAGGAGCUC	142	23
gma-MIR15342	gma-MIR15342		1534	gma	Gm06:36716061..36715819	11	UAUUUUGGGUAAAUAGUCAU	30	20
gma-MIR1535	gma-MIR1535		1535	gma	Gm19:43786813..43786908	68	CUUGUUUGUGGUGAUGUCU	86	19
gma-MIR15362	gma-MIR15362		1536	gma	Gm15:43788222..43787982	211	AAGCAGAGACAAAUGUGUUUA	231	21
gma-MIR21072	gma-MIR21072		2107	gma	scaffold_2166:7379..7326	4	CAAACCUCCGUAGCCUGUAUC	24	21
gma-MIR2108a2	gma-MIR2108a2		2108	gma	Gm17:24103207..24103264	8	UUAAUGUGUUGUGUUUGUCGG	28	21
gma-MIR2108b2	gma-MIR2108b2		2108	gma	Gm05:11856582..11856516	4	UUAAUGUGUUGUGUUUGUGAG	24	21
gma-MIR2109	gma-MIR2109		2109	Legume	Gm04:28532524..28532454	3	UGCGAGUGUCUUCGCCUCUG	22	20
gma-MIR2111	gma-MIR2111		2111	Conserved	Gm01:31787443..31787550	68	GUCCUUGGGAUGCAGAUUACG	88	21
gma-MIR2119	gma-MIR2119		2119	Legume	Gm01:7195624..7195489	96	UCAAAGGGAGUUGUAGGGGAA	116	21
gma-MIR3522a	gma-MIR3522		3522	Legume	Gm15:4318787..4318873	11	UGAGACCAAAUGAGCAGCUGA	31	21
gma-MIR4340	gma-MIR4340		4340	gma	Gm19:2050351..2050287	41	UGCAGAGAUAGGGACGCGCUUA	62	22
gma-MIR43413	gma-MIR43413		4341	gma	Gm06:11978099..11977984	91	UGUGUUGAAAGUUUAACAUGACGG	114	24
gma-MIR43423	gma-MIR43423		4342	gma	Gm18:14263183..14263249	37	AAUCGACUUAGAAUGUAGGAUGGU	60	24
gma-MIR4343a3	gma-MIR4343a3		4343	gma	Gm15:18657615..18657519	17	AAAAAACUUACGGAUCAAGUUGAU	40	24
gma-MIR4343b3	gma-MIR4343b3		4343	gma	Gm19:34819664..34819598	7	UCUUACAGAUCAAGUUGAUUCGGA	30	24
gma-MIR43443	gma-MIR43443		4344	gma	Gm18:19860904..19860786	34	AAGUAGACAUUCUAAGACGUUGCU	57	24
gma-MIR4345	gma-MIR4345		4345	gma	Gm14:49069099..49069192	7	UAAGACGGAACUUACAAAGAUU	28	22
gma-MIR43463	gma-MIR43463		4346	gma	Gm14:4295530..4295413	11	GAAAGACCAAACGAGAAGCUGCAU	34	24
gma-MIR43473	gma-MIR43473		4347	gma	Gm15:12763780..12763920	10	AAGCUUCUUACGGAUCAAGUUGAU	33	24
gma-MIR4348	gma-MIR4348		4348	gma	Gm12:37355140..37354996	8	AAACUUGUAAGAUGGUGACAUU	29	22
gma-MIR43493	gma-MIR43493		4349	gma	Gm19:44343217..44343374	11	UAUUGGCUAGAGAUAAGACAAAGA	34	24
gma-MIR4350	gma-MIR4350		4350	gma	Gm11:12745710..12745551	8	UCAAAUGAUUUUGUGUCGUUGG	29	22
gma-MIR4351	gma-MIR4351		4351	gma	Gm19:45091892..45092056	22	AUUGGGAUUCAGUUGGAGUUGG	43	22
gma-MIR4352a3	gma-MIR4352a3		4352	gma	Gm10:18485468..18485333	110	AUUUCUAGGACAUACUACGACGGU	133	24
gma-MIR43533	gma-MIR43533		4353	gma	Gm11:37778403..37778461	1	CAAGUCGUAGCCGGUGUUAUUACU	24	24
gma-MIR4354	gma-MIR4354		4354	gma	Gm09:39346879..39347028	126	CAAUUGGAUCGGUCCAACCGGC	147	22
gma-MIR4355	gma-MIR4355		4355	gma	Gm18:1370939..1370780	134	CACUGUUGUGCUGGGUGUACCA	155	22
gma-MIR43562,3	gma-MIR43562,3		4356	gma	Gm03:36233108..36233187	44	CAGGACUGUCUUAGAAAGCCAGGC	67	24
gma-MIR43572,3	gma-MIR43572,3		4357	gma	Gm16:25363283..25363109	151	CAGUCGUGUGAUUGUACGGUUCAU	174	24
gma-MIR4358	gma-MIR4358		4358	gma	Gm06:3628543..3628378	131	CAGUGCAUGACUAUAUCGCCAG	152	22
gma-MIR4359a3	gma-MIR4359a3		4359	gma	Gm01:41468850..41468739	29	AACGAAGUGACUCUAACAUCGGUU	52	24
gma-MIR4359b3	gma-MIR4359b3		4359	gma	Gm07:16710800..16710866	6	AACGCGUGAUAUGUUAACAUCGGU	29	24
gma-MIR43603	gma-MIR43603		4360	gma	Gm04:6491304..6491232	6	CAGUUGACGUACGUACGGAUUGAC	29	24
gma-MIR43613	gma-MIR43613		4361	gma	Gm17:24502813..24502751	38	CCGGAAGAGACUUACGGAUCAACU	61	24
gma-MIR4362	gma-MIR4362		4362	gma	Gm13:34873645..34873842	28	CCUUAGGACAGACGUCAUGUAG	49	22
gma-MIR43632	gma-MIR43632		4363	gma	Gm17:19536435..19536549	92	CGAUUACCAGAAGGCUUAUUAG	113	22
gma-MIR4364a3	gma-MIR4364a3		4364	gma	Gm13:13706433..13706543	77	CGCGAGAUCGCACGGAAGAAGGUU	100	24
gma-MIR4364b3	gma-MIR4364b3		4364	gma	Gm18:50947762..50947864	7	UAACAACAGCGGAAGAACCUUCUU	30	24
gma-MIR43652,3	gma-MIR43652,3		4365	gma	Gm10:10996155..10996060	1	AAGAACUUCUUCCGCGAGAUCGCA	24	24
gma-MIR4366	gma-MIR4366		4366	gma	Gm05:29185289..29185028	150	CUACUUAGUAGAGAUUUGUUGG	171	22
gma-MIR4367	gma-MIR4367		4367	gma	Gm01:2410094..2410318	149	CUGAACCCUAGCGAAGUAAAUC	170	22
gma-MIR4368a3	gma-MIR4368a3		4368	gma	Gm18:59330185..59330098	9	AAGACGGUACUUACCUCAGUAACA	32	24
gma-MIR4368b3	gma-MIR4368b3		4368	gma	Gm02:42950054..42950198	2	AAGGACGGUACUUACGUAAGCAAC	25	24
gma-MIR43693	gma-MIR43693		4369	gma	Gm07:11673209..11673287	53	GGAUCAAGCUGAUCCGGAAGUGGA	76	24
gma-MIR43703	gma-MIR43703		4370	gma	Gm11:33760545..33760610	4	AGUAGACUCGUCCGAUUUUGCGUA	27	24
gma-MIR4371a2,3	gma-MIR4371a2,3		4371	gma	Gm17:4896822..4896949	4	AAGUGAUGACAUGACAAGCGAAGU	27	24
gma-MIR4371b3	gma-MIR4371b3		4371	gma	Gm07:22804998..22805180	20	AAGUGAUGACGUGGUAGACGGAGU	43	24
gma-MIR4371c3	gma-MIR4371c3		4371	gma	Gm05:814716..814570	13	GACGUGACAGACGGAAUAUCACAU	36	24
gma-MIR43723	gma-MIR43723		4372	gma	Gm10:48883409..48883289	94	UAAAAUCGUGACAUGUGACGGUCA	117	24
gma-MIR43733	gma-MIR43733		4373	gma	Gm17:6624638..6624535	5	AAGUUGACGUACGUACGGAUUGAC	28	24
gma-MIR4374a	gma-MIR4374a		4374	gma	Gm01:41170690..41170524	135	UAAGACGGUCGUGAUGUCAGCA	156	22
gma-MIR4374b	gma-MIR4374b		4374	gma	Gm18:49062301..49062406	76	UACUUUCAAAGACGUUGUUGAG	97	22
gma-MIR43752,3	gma-MIR43752,3		4375	gma	Gm09:36277213..36277146	1	UACCACUAGUGGUCGCGCCUGGCA	24	24
gma-MIR4376	gma-MIR4376		4376	gma	Gm13:40845925..40846034	10	UACGCAGGAGAGAUGACGCUGU	31	22
gma-MIR43773	gma-MIR43773		4377	gma	Gm04:16731847..16732014	144	UACGUCAUCGCUGAAUGGAAGACG	167	24
gma-MIR4378a2,3	gma-MIR4378a2,3		4378	gma	Gm10:43808294..43808132	3	AUAGGACUGUCUUAGAAUGGUGUA	26	24
gma-MIR4378b3	gma-MIR4378b3		4378	gma	Gm09:29116872..29116782	2	UAGAACUGUCUUAGAAUGUGCUAC	25	24
gma-MIR43792,3	gma-MIR43792,3		4379	gma	Gm07:1501272..1501189	2	UAGAGUGUAUACUGUGAGAGGCCU	25	24
gma-MIR4380a3	gma-MIR4380a3		4380	gma	Gm01:38074480..38074328	128	CGGAUUGUUGAUCCGUAUGUGCAU	151	24
gma-MIR4380b	gma-MIR4380b		4380	gma	Gm19:4393949..4394024	47	UAUGGUCAUACGGAUUGUUGAU	68	22
gma-MIR43813	gma-MIR43813		4381	gma	Gm15:46516288..46516151	114	UAUGUGACGGUAAACGGUGACAAG	137	24
gma-MIR4382	gma-MIR4382		4382	gma	Gm06:18676282..18676452	136	UAUGUUAACUGAUUUCAUGGAU	157	22
gma-MIR43833	gma-MIR43833		4383	gma	Gm02:30046100..30046226	103	UAUUGGAUCUCAGUUGAACCGGUC	126	24
gma-MIR43843	gma-MIR43843		4384	gma	Gm12:9019818..9019883	2	AAUCAGACACUGCAUUCAAAGACG	25	24
gma-MIR43853	gma-MIR43853		4385	gma	Gm20:23982686..23982591	11	AAUCGAUGUAGAAAAGUGAUUGGU	34	24
gma-MIR43863	gma-MIR43863		4386	gma	Gm07:1367315..1367369	3	UCGAAGGUUCUGGAGAGGACUGCA	26	24
gma-MIR4387a3	gma-MIR4387a3		4387	gma	Gm11:19204090..19203979	85	AACAAGACGUGAUGACGUGACACU	108	24
gma-MIR4387b3	gma-MIR4387b3		4387	gma	Gm07:4943633..4943744	81	AAGGUGUGAUGGCAUGACACUCUG	104	24
gma-MIR4387c2,3	gma-MIR4387c2,3		4387	gma	Gm07:16429103..16429234	89	AGCGUGAUGACGUGACACUCCGUC	112	24
gma-MIR4387d3	gma-MIR4387d3		4387	gma	Gm18:48035768..48035663	74	AUGUCACUGAUUAGGCAUGAUGAU	97	24
gma-MIR4387e	gma-MIR4387e		4387	gma	Gm03:25186869..25186990	82	UGUUAGUGAUAAGGCGUGAUG	102	21
gma-MIR43883	gma-MIR43883		4388	gma	Gm10:45933401..45933242	134	AAUCUUAGGGACCAAAUUGACAGC	157	24
gma-MIR43893	gma-MIR43893		4389	gma	Gm13:31670102..31669956	4	UCGGUCGGACCGAUCCAAUCGGAA	27	24
gma-MIR43903	gma-MIR43903		4390	gma	Gm17:15539459..15539524	42	UCGUACUCGUCGGGUAUCGGGUAU	65	24
gma-MIR43912,3	gma-MIR43912,3		4391	gma	Gm01:24397847..24397965	83	UCUCGGCAAAGAACUAAGAAGAAG	106	24
gma-MIR4392	gma-MIR4392		4392	gma	Gm09:46771234..46771343	84	UCUGCGAAAAUGUGAUUUCGGA	105	22
gma-MIR4393a3	gma-MIR4393a3		4393	gma	Gm10:1370923..1370788	111	UGAGAAAAGGACGGCAGAAAAGCC	134	24
gma-MIR4393b3	gma-MIR4393b3		4393	gma	Gm01:48194671..48194560	87	UUGAAAAGGGACAGCAGAGAAGCC	110	24
gma-MIR43943	gma-MIR43943		4394	gma	Gm10:23750246..23750335	66	AAUGGACUAAAGAGAAAGGGGCCG	89	24
gma-MIR4395	gma-MIR4395		4395	gma	Gm02:36016353..36016461	11	UGGAUAGGAGUAUGGGCUUGAG	32	22
gma-MIR43963	gma-MIR43963		4396	gma	Gm18:3402901..3402844	6	UGUAGUUUCUAAGACGAUGCUGAC	29	24
gma-MIR4397	gma-MIR4397		4397	gma	Gm04:35428950..35428794	130	UGUCAAAGAUGUGGCGAAUACU	151	22
gma-MIR43982,3	gma-MIR43982,3		4398	gma	Gm01:43173089..43173153	38	UGUCAGCGGAGUGAGAAGACGAAA	61	24
gma-MIR4399	gma-MIR4399		4399	gma	Gm03:25185812..25185962	122	UUAACGAAAAAGGACUAACGAC	143	22
gma-MIR44003	gma-MIR44003		4400	gma	Gm20:1764848..1765004	15	UUCGGAAAAAUUCUGGAAGACGUC	38	24
gma-MIR44013	gma-MIR44013		4401	gma	scaffold_298:13123..13008	85	ACAACGUCUUUGAAAGUAGGCAUU	108	24
gma-MIR44022,3	gma-MIR44022,3		4402	gma	Gm20:43015963..43015789	151	ACAUAUUAUGGGUCUCAGACGGAC	174	24
gma-MIR44033	gma-MIR44033		4403	gma	Gm04:626883..626986	4	ACGGACACCGAACACGACACGGAC	27	24
gma-MIR44043	gma-MIR44043		4404	gma	Gm13:1839533..1839594	2	AUUCGUGGAAGACUGGCGGAUCAA	25	24
gma-MIR44053	gma-MIR44053		4405	gma	Gm06:9323849..9323974	2	AUUCUAAGACGGUUAUCUGGGACC	25	24
gma-MIR44063	gma-MIR44063		4406	gma	Gm01:39315552..39315675	9	AUUGAUUCUGAGAGAACCGGUGUA	32	24
gma-MIR4407	gma-MIR4407		4407	gma	Gm20:46020235..46020365	95	CAGAGGAAGCAGCACUUGUACC	116	22
gma-MIR44083	gma-MIR44083		4408	gma	Gm08:28229373..28229513	102	UAACAACAUUGGAUGAGGGUUGGA	125	24
gma-MIR44092	gma-MIR44092		4409	gma	Gm16:5744730..5744670	11	UAACAAGUGGGUUUGUUGACUG	32	22
gma-MIR44103	gma-MIR44103		4410	gma	Gm05:8309963..8310033	7	UAUGUUGAUCCGUAUGAGUCGUAC	30	24
gma-MIR44112	gma-MIR44112		4411	gma	Gm01:12555892..12555947	32	UUAUUGUAACUAAUUUGUCGGU	53	22
gma-MIR4412	gma-MIR4412		4412	gma	Gm04:28579067..28578980	64	AGUGGCGUAGAUCCCCACAAC	84	21
gma-MIR4413a	gma-MIR4413a		4413	gma	Gm19:1788524..1788610	9	AAGAGAAUUGUAAGUCACUG	28	20
gma-MIR4413b	gma-MIR4413b		4413	gma	Gm13:5170460..5170527	7	UAAGAGAAUUGUAAGUCACU	26	20
gma-MIR4414	gma-MIR4414		4414	gma	Gm20:35663002..35663129	11	AGCUGCUGACUCGUUGGCUC	30	20
gma-MIR4415a	gma-MIR4415a		4415	gma	Gm18:60474195..60474370	11	AAGUUGUGAUGAGAAUCAAUG	31	21
gma-MIR4415b	gma-MIR4415b		4415	gma	Gm08:23142767..23142922	128	UUGAUUCUCAUCACAACAUGG	148	21
gma-MIR4416a	gma-MIR4416a		4416	gma	Gm19:40699209..40699080	101	ACGGGUCGCUCUCACCUAGG	120	20
gma-MIR4416b		gma-MIR4416b	4416	gma	Gm02:30499123..30498955	139	ACGGGUCGCUCUCACCUGGAG	159	21
gma-new-miR116021	gma-MIR5374		11602	gma	Gm05:9279519..9279735	10	UUAUAGUCUGACAUCUGGAAU	29	21
gma-new-miR13587			13587	gma	Gm05:40615803..40615524	251	UGCGAGAGGCACGGGGUUC	267	19
gma-new-miR14018			14018	gma	Gm06:12081611..12081707	66	AUUUAAAAUUAUUGAUUUGUCA	87	22
gma-new-miR21193			21193	gma	Gm08:3178362..3178112	220	GUCGUUGUAGUAUAGUGGU	237	19
gma-new-miR50841			50841	gma	Gm19:1921600..1921715	13	CCUGUCGUAGGAGAGAUGACGC	34	22
gma-MIR2118/2218b1	gma-MIR2118a		2118/2218	Legume	Gm20:35349746..35349875	99	UUGCCGAUUCCACCCAUUCCUA	120	22
gma-MIR2118/2218a1	gma-MIR2118b		2118/2218	Legume	Gm10:48574129..48574026	76	UUGCCGAUUCCACCCAUUCCUA	97	22
gma-MIR-Seq01			Seq01	gma	Gm04:30764171..30764003	148	GGACAGUCUCAGGUAGACA	166	19
gma-MIR-Seq03			Seq03	gma	Gm11:29821812..29821926	94	UGAGAAAAGGAGGAUGUCA	112	19
gma-MIR-Seq04a			Seq04	gma	Gm08:46853906..46853991	66	GCUGGAUGUCUUUGAAGGA	84	19
gma-MIR-Seq04b			Seq04	gma	Gm18:61624690..61624611	56	GCUGGAUGUCUUUGAAGGA	74	19
gma-MIR-Seq05			Seq05	gma	Gm18:61626669..61626771	5	AACCCUCAAAGGCUUCCUAG	24	20
gma-MIR-Seq06			Seq06	gma	Gm08:46848259..46848354	72	AGUGGAACUUUGAGGCCUGC	91	20
gma-MIR-Seq07			Seq07	gma	Gm01:44787899..44787988	17	AAAUGACUUGAGAGGUGUAG	36	20
gma-MIR-Seq08			Seq08	gma	Gm14:6763304..6763456	8	CUAAAGAUUGUCCAAAAGGAA	28	21
gma-MIR-Seq09			Seq09	gma	Gm18:61656075..61655979	68	GUAGUGGAUGCCUAGAGGUCC	88	21
gma-MIR-Seq10-5p			Seq10	gma	Gm15:31542836..31543058	25	UAGGAAUUAGUCACUCAGAUC	45	21
gma-MIR-Seq10-3p			Seq10	gma	Gm15:31542836..31543058	179	AUCUCAGUGACUAAUUUCUAG	199	21
gma-MIR-Seq11			Seq11	gma	Gm16:5744863..5744795	9	UUGUUCGAUAAAACUGUUGUG	29	21
gma-MIR-Seq12			Seq12	gma	Gm16:27653048..27653102	32	UCUCUUGAUUCUAGAUGAUGU	52	21
gma-MIR-Seq14a			Seq14	gma	Gm09:28264427..28264515	10	UGAGAAUUUGGCCUCUGUCCA	30	21
gma-MIR-Seq14b			Seq14	gma	Gm09:28272488..28272562	3	UGAGAAUUUGGCCUCUGUCCA	23	21
gma-MIR-Seq15a			Seq15	gma	Gm02:1041996..1042084	63	UUAGAUUCACGCACAAACUUG	83	21
gma-MIR-Seq15b			Seq15	gma	Gm10:1085223..1085322	64	UUAGAUUCACGCACAAACUUG	84	21
gma-MIR-Seq17			Seq17	gma	Gm16:2916844..2917034	19	ACUAUAGAAGUACUUGUGGAGC	40	22
gma-MIR-Seq18			Seq18	gma	Gm09:16566025..16565935	65	CCUCAUUCCAAACAUCAUCUAA	86	22
gma-MIR-Seq19			Seq19	gma	Gm15:16900161..16900327	1	UGAAGAUUUGAAGAAUUUGGGA	22	22
gma-MIR-Seq21			Seq21	gma	Gm02:39825520..39825641	82	CUGAAGGAUCGAUGUAGAAUGCU	104	23
gma-MIR-Seq22			Seq22	gma	Gm09:29816467..29816705	198	CAUCUGAAGGAUAGAACACAUA	219	22
gma-MIR-Seq233			Seq23	gma	Gm15:16900294..16900193	13	AGUUUCGUGACUACAACUUCUGAA	36	24
gma-MIR-Seq243			Seq24	gma	Gm16:28536181..28536014	132	AUGAAAAUCAUUCAUUAUGAUAUC	155	24
gma-MIR-Seq25a3			Seq25	gma	Gm11:7787494..7787358	95	GAAAAUGAAUGAUGAGGAUGGGGA	118	24
soy_1			soy_1	gma	Gm07:5340430..5340343	58	AAACAGAUCUAAAUGGAUUCC	78	21
soy_10			soy_10	gma	Gm08:46832310..46832415	76	CGGGAGCCUAUGAAGGUUAAC	96	21
soy_11			soy_11	gma	Gm01:38071275..38071381	11	CGUGGAAUCUCGCGGAAGACAU	32	22
soy_16			soy_16	gma	Gm09:37395989..37395782	178	UAAUUGUGUUGUACAUUAUCA	198	21
soy_17			soy_17	gma	Gm11:70293..70543	221	UAGAGACGACAACAAUGGAAA	241	21
soy_18			soy_18 (4374b?)	gma	Gm10:14153710..14153811	11	UCAAAGACGUUGCUGAGGUAA	31	21
soy_19			soy_19	gma	Gm08:28097414..28097269	11	UCGACACCAUAUGUAGAGGCAG	32	22
soy_23			soy_23	gma	Gm02:14614989..14614766	194	UUUGGUCUUUAAUCAAGCUGA	214	21
soy_24			soy_24	gma	Gm14:6757382..6757623	11	UUCCAUGAUAAGAUCUUUGAC	31	21
soy_26			soy_26	gma	Gm08:25784446..25784368	48	UUGGUGACCCAGAAGAAGUUGA	69	22
soy_3			soy_3	gma	Gm16:28980105..28980217	83	AGCAAUGGAAUUAUAGACUGC	103	21
soy_6			soy_6	gma	Gm02:44915180..44915250	11	CAAUGUAGUGUGGUAAGUGGUC	32	22
soy_7			soy_7	gma	Gm01:6388103..6388238	105	CAUCAUACCAUAUUUGCUUCAU	126	22
soy_8			soy_8	gma	Gm11:32789193..32789075	11	CAUGGAAGUGAAUCGGGUGAC	31	21
soy_9			soy_9	gma	Gm05:10217626..10217758	103	CAUGGUAGUGGAAGAAAUGGA	123	21
			In miRbase v17
			Identified in our study
			miRNA* present en miRbase or Kulcheski et al. 2011 (based on mature sequence comparison with the other family members).
			listed in Plant miRNA data base (Zhang et al. 2010), Kulcheski et al. 2011 and/or Song et al. 2011 but not present in miRbase
1. Identified in our study and independently identified by Kulcheski et al. 2011 and/or Song et al. 2011 when the manuscript was under preparation.
2. miRNAs listed in miRbase but not matching the criteria described by Meyers et al. 2008. They were not included in the data set for Figure 1, 3 and Table 2.
3. 24 nucleotide-long miRNAs. Due to the possible confusion between genuine 24 nucleotide-long miRNAs and hc-siRNAs, they were not included in further analyses.
Additional Files: Turner et al., Genome organization and characteristics of soybean miRNAs
