# Supplementary material for: Genome organization and characteristics of soybean microRNAs
Source: BMC Genomics. 2012 May 4;13:169. doi: 10.1186/1471-2164-13-169 (PMC3481472; doi:10.1186/1471-2164-13-169)
Supplement: Additional file 4 — Table S3. Target prediction for all available miRNAs in soybean. [file 1471-2164-13-169-S4.xlsx]

## Sheet: mature miRNA sequence
Complete mature sequence list used for the target prediction
Conservation level	Source	Family member	Family	Mature sequence	Mature sequence length (nt)
conserved	miRbase	gma-MIR156a,j,k,l,m,n,o,p,q,r,s	156	UGACAGAAGAGAGUGAGCAC	20
conserved	miRbase	gma-MIR156d,t,u	156	UUGACAGAAGAUAGAGAGCAC	21
conserved	miRbase	gma-MIR156h,i	156	UUGACAGAAGAGAGAGAGCACA	22
conserved	miRbase	gma-MIR156g	156	ACAGAAGAUAGAGAGCACAG	20
conserved	Kulcheski	gma-MIR156v	156	UUGACAGAAGAGAGUGAGCAC	21
conserved	miRbase	gma-MIR159a,i3p	159	UUUGGAUUGAAGGGAGCUCUA	21
conserved	miRbase	gma-MIR159b	159	AUUGGAGUGAAGGGAGCUCCA	21
conserved	miRbase	gma-MIR159c	159	AUUGGAGUGAAGGGAGCUCCG	21
conserved	miRbase	gma-MIR159d	159	AGCUGCUUAGCUAUGGAUCCC	21
conserved	library	gma-MIR159e	159	AUUGGAGUGAAGGGAGCUCCU	21
conserved	library1	gma-MIR159f,g	159	AUUGGAGUGAAGGGAGCUC	19
conserved	library	gma-MIR159h	159	AUUUAAGUGAUGGGAGCUCCG	21
conserved	Kulcheski	gma-MIR159i-5p*	159	GAGCUCCUUGAAGUCCAAUU	20
conserved	miRbase	gma-MIR160a-f	160	UGCCUGGCUCCCUGUAUGCCA	21
conserved	miRbase	gma-MIR162a,b,c	162	UCGAUAAACCUCUGCAUCCA	20
conserved	miRbase	gma-MIR164a-l	164	UGGAGAAGCAGGGCACGUGCA	21
conserved	miRbase	gma-MIR166a-i,k,m,n,p	166	UCGGACCAGGCUUCAUUCCCC	21
conserved	library1	gma-MIR166j,l,o	166	UCGGACCAGGCUUCAUUCCC	20
conserved	library	gma-MIR166q	166	UCUCGGACCAGGCUUCAUUC	20
conserved	library	gma-MIR166r,s	166	UCUCGGACCAGGCUUCAUUCC	21
conserved	miRbase	gma-MIR167a,b,d	167	UGAAGCUGCCAGCAUGAUCUA	21
conserved	miRbase	gma-MIR167c	167	UGAAGCUGCCAGCAUGAUCUG	21
conserved	miRbase	gma-MIR167e,f	167	UGAAGCUGCCAGCAUGAUCUU	21
conserved	miRbase	gma-MIR167g	167	UGAAGCUGCCAGCAUGAUCUGA	22
conserved	library	gma-MIR167h	167	UGAAGCUGCCAGCAUGAUCU	20
conserved	miRbase	gma-MIR168a,b	168	UCGCUUGGUGCAGGUCGGGAA	21
conserved	miRbase	gma-MIR169a	169	CAGCCAAGGAUGACUUGCCGG	21
conserved	miRbase	gma-MIR169b	169	CAGCCAAGGAUGACUUGCCGA	21
conserved	miRbase	gma-MIR169c	169	AAGCCAAGGAUGACUUGCCGA	21
conserved	miRbase	gma-MIR169d	169	UGAGCCAAGGAUGACUUGCCGGU	23
conserved	miRbase	gma-MIR169e,g,h,i	169	AGCCAAGGAUGACUUGCCGG	20
conserved	library1	gma-MIR169f,j	169	CAGCCAAGGAUGACUUGCC	19
conserved	Kulcheski	gma-MIR169k-3p*	169	UUUCGACGAGUUGUUCUUGGC	21
conserved	Kulcheski	gma-MIR169k-5p	169	UAGCCAAGAAUGACUUGCCGG	21
conserved	Kulcheski	gma-MIR169l,m	169	CAGCCAAGAAUGACUUGCCGG	21
conserved	Kulcheski	gma-MIR169n	169	CAGCCAAGGGUGAUUUGCCGG	21
conserved	PMRD	gma-MIR170n	170	UAAUUGAGCCGCGUCAAUAUC	21
conserved	miRbase	gma-MIR171b,o	171	CGAGCCGAAUCAAUAUCACUC	21
conserved	miRbase	gma-MIR171b*	171	ACGGCGUGAUAUUGGUACGGCUC	23
conserved	miRbase	gma-MIR171c	171	AGAUAUUGGUGCGGUUCAAUC	21
conserved	library1	gma-MIR171d-j	171	UGAUUGAGCCGUGCCAAUAUC	21
conserved	library1	gma-MIR171k,l	171	UUGAGCCGCGCCAAUAUCACU	21
conserved	library	gma-MIR171m,n	171	UUGAGCCGCGUCAAUAUCUU	20
conserved	library	gma-MIR171p	171	UGAUUGAGCCAUGUCAAUAUC	21
conserved	Kulcheski	gma-MIR171q	171	UUGAGCCGUGCCAAUAUCACG	21
conserved	miRbase	gma-MIR172a,b,g,h	172	AGAAUCUUGAUGAUGCUGCAU	21
conserved	miRbase	gma-MIR172c	172	GGAAUCUUGAUGAUGCUGCAG	21
conserved	miRbase	gma-MIR172f	172	AGAAUCUUGAUGAUGCUGCA	20
conserved	library	gma-MIR172i,j,k	172	GAAUCUUGAUGAUGCUGCAU	20
conserved	Kulcheski	gma-MIR172l	172	GCAGCACCAUCAAGAUUCAC	20
conserved	miRbase	gma-MIR319a,b,f,i	319	UUGGACUGAAGGGAGCUCCC	20
conserved	miRbase	gma-MIR319c	319	UUGGACUGAAAGGAGCUCCU	20
conserved	library1	gma-MIR319d,e	319	UGGACUGAAGGGAGCUCCUUC	21
conserved	library1	gma-MIR319g,h,j	319	UUGGACUGAAGGGAGCUCCCUU	22
conserved	Kulcheski	gma-MIR319k	319	UUGGACUGAAGGGGAGCUCCUUC	23
conserved	miRbase	gma-MIR390a	390	AAGCUCAGGAGGGAUAGCACC	21
conserved	miRbase	gma-MIR390b,c,d	390	AAGCUCAGGAGGGAUAGCGCC	21
conserved	library	gma-MIR390e	390	AGCUCAGGAGGGAUAGCGCC	20
conserved	library	gma-MIR390f,g	390	CGCUAUCCAUCCUGAGUUUC	20
conserved	miRbase	gma-MIR393a,k	393	UCCAAAGGGAUCGCAUUGAUC	21
conserved	library	gma-MIR393b-f	393	UCCAAAGGGAUCGCAUUGAUCC	22
conserved	library	gma-MIR393g-i	393	UUCCAAAGGGAUCGCAUUGAUC	22
conserved	miRbase	gma-MIR394a	394	AGCUCUGUUGGCUACACUUU	20
conserved	miRbase	gma-MIR394b	394	AGGUGGGCAUACUGUCAACU	20
conserved	library	gma-MIR394c	394	UUGGCAUUCUGUCCACCUCC	20
conserved	library	gma-MIR395a	395	AUGAAGUGUUUGGGAGAACUC	21
conserved	library1	gma-MIR395b-f	395	AUGAAGUGUUUGGGGGAACUC	21
conserved	Kulcheski	gma-MIR395g-i	395	CUGAAGUGUUUGGGGGAACUC	21
conserved	miRbase	gma-MIR396a	396	UUCCACAGCUUUCUUGAACUG	21
conserved	miRbase	gma-MIR396b,c	396	UUCCACAGCUUUCUUGAACUU	21
conserved	miRbase	gma-MIR396e	396	UUCCACAGCUUUCUUGAACUGU	22
conserved	library1	gma-MIR396f,g	396	UUCCACAGCUUUCUUGAACU	20
conserved	Kulcheski and Song	gma-MIR397a,b	397	UCAUUGAGUGCAGCGUUGAUG	21
conserved	miRbase	gma-MIR398a,b	398	UGUGUUCUCAGGUCACCCCUU	21
conserved	library1	gma-MIR408a,b,c-3p	408	AUGCACUGCCUCUUCCCUGGC	21
conserved	Kulcheski	gma-MIR408c-5p*	408	CUGGGAACAGGCAGGGCACG	20
conserved	miRbase	gma-MIR482a	482	AGAAUUUGUGGGAAUGGGCUGA	22
conserved	Kulcheski	gma-MIR482c	482	AUUUGUGGGAAUGGGCUGAUUGG	23
conserved	Kulcheski	gma-MIR482d-3p*	482	UCUUCCCUACACCUCCCAUACC	22
conserved	Kulcheski	gma-MIR482d-5p	482	UAUGGGGGGAUUGGGAAGGAAU	22
conserved	library1	gma-MIR530a,b,c	530	UGCAUUUGCACCUGCACUUU	20
conserved	library	gma-MIR828a	828	UCUUGCUCAAAUGAGUAUUCCA	22
Legume	miRbase	gma-MIR1507a	1507	UCUCAUUCCAUACAUCGUCUGA	22
Legume	miRbase	gma-MIR1507b	1507	UCUCAUUCCAUACAUCGUCUG	21
Legume	miRbase	gma-MIR1508a	1508	UCUAGAAAGGGAAAUAGCAGUUG	23
Legume	miRbase	gma-MIR1508b	1508	UAGAAAGGGGAAUAGCAGUUG	21
Legume	miRbase	gma-MIR1509a	1509	UUAAUCAAGGAAAUCACGGUCG	22
Legume	miRbase	gma-MIR1509b	1509	UUAAUCAAGGAAAUCACGGUU	21
Legume	miRbase	gma-MIR1510a	1510	UUGUUGUUUUACCUAUUCCACCC	23
Legume	miRbase	gma-MIR1510b	1510	UGUUGUUUUACCUAUUCCACC	21
gma	miRbase	gma-MIR1511	1511	AACCAGGCUCUGAUACCAUG	20
gma	miRbase	gma-MIR1512a	1512	UAACUGAAAAUUCUUAAAGUAU	22
gma	library1	gma-MIR1512b	1512	UAACUGGAAAUUCUUAAAGCA	21
gma	Song	gma-MIR1512c	1512	UAACUGAACAUUCUUAGAGCAU	22
gma	miRbase	gma-MIR1513a,b,c	1513	UGAGAGAAAGCCAUGACUUAC	21
Legume	miRbase	gma-MIR1514a	1514	UUCAUUUUUAAAAUAGGCAUU	21
Legume	miRbase	gma-MIR1514b	1514	UUCAUUUUUAAAAUAGACAUU	21
conserved	miRbase	gma-MIR1515b	1515	UCAUUUUGCGUGCAAUGAUCUG	22
gma	miRbase	gma-MIR1516a	1516	CAAAAGAGCUUAUGGCUUGUA	21
gma	library	gma-MIR1516b	1516	CAAAAGAGCUUAUGACUUGUA	21
gma	library	gma-MIR1516c	1516	CAAAAGUACUUGUGGCUUGUA	21
gma	miRbase	gma-MIR1520a	1520	UAGAACAUGAUACAUGACAGUCA	23
gma	miRbase	gma-MIR1520b	1520	GUGACAGUCAUCAUUUAAUAAGA	23
gma	miRbase	gma-MIR1520d	1520	AUCAGAACAUGACACGUGACAA	22
gma	miRbase	gma-MIR1521	1521	CUGUUAAUGGAAAAUGUUGA	20
gma	miRbase	gma-MIR1523	1523	AUGGGAUAAAUGUGAGCUCA	20
gma	miRbase	gma-MIR1531	1531	UCGUCCAUAUGGGAAGACUUGUC	23
gma	miRbase	gma-MIR1535	1535	CUUGUUUGUGGUGAUGUCU	19
Legume	miRbase	gma-MIR2109	2109	UGCGAGUGUCUUCGCCUCUG	20
Conserved	Song	gma-MIR2111	2111	GUCCUUGGGAUGCAGAUUACG	21
Legume	miRbase	gma-MIR2119	2119	UCAAAGGGAGUUGUAGGGGAA	21
legume	library1	gma-MIR2118/2218a,b	2218	UUGCCGAUUCCACCCAUUCCUA	22
Legume	Kulcheski and Song	gma-MIR3522	3522	UGAGACCAAAUGAGCAGCUGA	21
gma	miRbase	gma-MIR4340	4340	UGCAGAGAUAGGGACGCGCUUA	22
gma	miRbase	gma-MIR4345	4345	UAAGACGGAACUUACAAAGAUU	22
gma	miRbase	gma-MIR4348	4348	AAACUUGUAAGAUGGUGACAUU	22
gma	miRbase	gma-MIR4350	4350	UCAAAUGAUUUUGUGUCGUUGG	22
gma	miRbase	gma-MIR4351	4351	AUUGGGAUUCAGUUGGAGUUGG	22
gma	miRbase	gma-MIR4354	4354	CAAUUGGAUCGGUCCAACCGGC	22
gma	miRbase	gma-MIR4355	4355	CACUGUUGUGCUGGGUGUACCA	22
gma	miRbase	gma-MIR4358	4358	CAGUGCAUGACUAUAUCGCCAG	22
gma	miRbase	gma-MIR4362	4362	CCUUAGGACAGACGUCAUGUAG	22
gma	miRbase	gma-MIR4366	4366	CUACUUAGUAGAGAUUUGUUGG	22
gma	miRbase	gma-MIR4367	4367	CUGAACCCUAGCGAAGUAAAUC	22
gma	miRbase	gma-MIR4374a	4374	UAAGACGGUCGUGAUGUCAGCA	22
gma	miRbase	gma-MIR4374b	4374	UACUUUCAAAGACGUUGUUGAG	22
gma	miRbase	gma-MIR4376	4376	UACGCAGGAGAGAUGACGCUGU	22
gma	miRbase	gma-MIR4380b	4380	UAUGGUCAUACGGAUUGUUGAU	22
gma	miRbase	gma-MIR4382	4382	UAUGUUAACUGAUUUCAUGGAU	22
gma	Song	gma-MIR4387e	4387	UGUUAGUGAUAAGGCGUGAUG	21
gma	miRbase	gma-MIR4392	4392	UCUGCGAAAAUGUGAUUUCGGA	22
gma	miRbase	gma-MIR4395	4395	UGGAUAGGAGUAUGGGCUUGAG	22
gma	miRbase	gma-MIR4397	4397	UGUCAAAGAUGUGGCGAAUACU	22
gma	miRbase	gma-MIR4399	4399	UUAACGAAAAAGGACUAACGAC	22
gma	miRbase	gma-MIR4407	4407	CAGAGGAAGCAGCACUUGUACC	22
gma	miRbase	gma-MIR4412	4412	AGUGGCGUAGAUCCCCACAAC	21
gma	miRbase	gma-MIR4413a	4413	AAGAGAAUUGUAAGUCACUG	20
gma	Kulcheski	gma-MIR4413b	4413	UAAGAGAAUUGUAAGUCACU	20
gma	miRbase	gma-MIR4414	4414	AGCUGCUGACUCGUUGGCUC	20
gma	miRbase	gma-MIR4415a	4415	AAGUUGUGAUGAGAAUCAAUG	21
gma	Kulcheski	gma-MIR4415b	4415	UUGAUUCUCAUCACAACAUGG	21
gma	miRbase	gma-MIR4416a	4416	ACGGGUCGCUCUCACCUAGG	20
gma	library	gma-MIR4416b	4416	ACGGGUCGCUCUCACCUGGAG	21
gma	library1	gma-new-miR11602	11602	UUAUAGUCUGACAUCUGGAAU	21
gma	library	gma-new-miR21193	21193	GUCGUUGUAGUAUAGUGGU	19
gma	library	gma-new-miR13587	13587	UGCGAGAGGCACGGGGUUC	19
gma	library	gma-new-miR14018	14018	AUUUAAAAUUAUUGAUUUGUCA	22
gma	library	gma-new-miR50841	50841	CCUGUCGUAGGAGAGAUGACGC	22
gma	Kulcheski	gma-MIR-Seq01	Seq01	GGACAGUCUCAGGUAGACA	19
gma	Kulcheski	gma-MIR-Seq03	Seq03	UGAGAAAAGGAGGAUGUCA	19
gma	Kulcheski and Song	gma-MIR-Seq04a,b	Seq04	GCUGGAUGUCUUUGAAGGA	19
gma	Kulcheski	gma-MIR-Seq05	Seq05	AACCCUCAAAGGCUUCCUAG	20
gma	Kulcheski	gma-MIR-Seq06	Seq06	AGUGGAACUUUGAGGCCUGC	20
gma	Kulcheski	gma-MIR-Seq07	Seq07	AAAUGACUUGAGAGGUGUAG	20
gma	Kulcheski	gma-MIR-Seq08	Seq08	CUAAAGAUUGUCCAAAAGGAA	21
gma	Kulcheski	gma-MIR-Seq09	Seq09	GUAGUGGAUGCCUAGAGGUCC	21
gma	Kulcheski	gma-MIR-Seq10-5p	Seq10	UAGGAAUUAGUCACUCAGAUC	21
gma	Kulcheski	gma-MIR-Seq10-3p	Seq10	AUCUCAGUGACUAAUUUCUAG	21
gma	Kulcheski	gma-MIR-Seq11	Seq11	UUGUUCGAUAAAACUGUUGUG	21
gma	Kulcheski	gma-MIR-Seq12	Seq12	UCUCUUGAUUCUAGAUGAUGU	21
gma	Kulcheski	gma-MIR-Seq14a,b	Seq14	UGAGAAUUUGGCCUCUGUCCA	21
gma	Kulcheski	gma-MIR-Seq15a,b	Seq15	UUAGAUUCACGCACAAACUUG	21
gma	Kulcheski	gma-MIR-Seq17	Seq17	ACUAUAGAAGUACUUGUGGAGC	22
gma	Kulcheski	gma-MIR-Seq18	Seq18	CCUCAUUCCAAACAUCAUCUAA	22
gma	Kulcheski	gma-MIR-Seq19	Seq19	UGAAGAUUUGAAGAAUUUGGGA	22
gma	Kulcheski	gma-MIR-Seq21	Seq21	CUGAAGGAUCGAUGUAGAAUGCU	23
gma	Kulcheski	gma-MIR-Seq22	Seq22	CAUCUGAAGGAUAGAACACAUA	22
gma	Song	soy_1	soy_1	AAACAGAUCUAAAUGGAUUCC	21
gma	Song	soy_3	soy_3	AGCAAUGGAAUUAUAGACUGC	21
gma	Song	soy_6	soy_6	CAAUGUAGUGUGGUAAGUGGUC	22
gma	Song	soy_7	soy_7	CAUCAUACCAUAUUUGCUUCAU	22
gma	Song	soy_8	soy_8	CAUGGAAGUGAAUCGGGUGAC	21
gma	Song	soy_9	soy_9	CAUGGUAGUGGAAGAAAUGGA	21
gma	Song	soy_10	soy_10	CGGGAGCCUAUGAAGGUUAAC	21
gma	Song	soy_11	soy_11	CGUGGAAUCUCGCGGAAGACAU	22
gma	Song	soy_16	soy_16	UAAUUGUGUUGUACAUUAUCA	21
gma	Song	soy_17	soy_17	UAGAGACGACAACAAUGGAAA	21
gma	Song	soy_18	soy_18 (4374?)	UCAAAGACGUUGCUGAGGUAA	21
gma	Song	soy_19	soy_19	UCGACACCAUAUGUAGAGGCAG	22
gma	Song	soy_23	soy_23	UUUGGUCUUUAAUCAAGCUGA	21
gma	Song	soy_24	soy_24	UUCCAUGAUAAGAUCUUUGAC	21
gma	Song	soy_26	soy_26	UUGGUGACCCAGAAGAAGUUGA	22
1. Identified in our study and also listed in Kulcheski et al. 2011, Song et al. 2011, Plant miRNA data base (Zhang et al. 2010) or in Zhang et al. 2008 but not in miRbase
Supplementary data: Turner et al., Genome organization and characteristics of soybean miRNAs

## Sheet: list of targets by miRNA family
Complete target list for each mature sequence (note that the different spliceforms are listed but were not counted as independent targets)
miRNA loci	Family ID	Number of targets (not including different spliceforms)	miRNA family members regulating this target	Target gene ID and predicted function
gma-MIR156a,j,k,l,m,n,o,p,q,r,s	156	21	gma-MIR156a-v (all)	Glyma02g13370.1:1228,1209 PACid:16247956_squamosa promoter-binding protein-like 6 (SPL6)		library/conserved
			gma-MIR156a-v (all)	Glyma02g30670.1:777,758 PACid:16248849_SPL9 (SQUAMOSA PROMOTER BINDING PROTEIN-LIKE 9); transcription factor		Previously identified/conserved
			gma-MIR156a-v (all)	Glyma03g27200.1:753,734 PACid:16252477_SPL9 (SQUAMOSA PROMOTER BINDING PROTEIN-LIKE 9); transcription factor		library/legume-specific
			gma-MIR156a-v (all)	Glyma03g29900.1:1157,1138 PACid:16252780_SPL9 (SQUAMOSA PROMOTER BINDING PROTEIN-LIKE 9); transcription factor		Previously identified/legume-specific
			gma-MIR156a-f,h-v	Glyma03g40620.1:56,37 PACid:16254037_ATNEK1 (ARABIDOPSIS THALIANA NIMA-RELATED SERINE/THREONINE KINASE 1); ATP binding / kinase/ protein kinase/ protein serine/threonine kinase		library/soybean-specific
			gma-MIR156a-v (all)	Glyma04g37390.1:947,928 PACid:16257042_squamosa promoter-binding protein, putative		Previously identified/soybean-specific
			gma-MIR156a-v (all)	Glyma05g00200.1:1211,1192 PACid:16257816_squamosa promoter-binding protein-like 6 (SPL6)
			gma-MIR156a-v (all)	Glyma05g38180.1:1365,1346 PACid:16261116_squamosa promoter-binding protein, putative
			gma-MIR156a-v (all)	Glyma05g38180.2:1145,1126 PACid:16261117_
			gma-MIR156a-v (all)	Glyma05g38180.3:1361,1342 PACid:16261118_
			gma-MIR156a-v (all)	Glyma05g38180.4:1269,1250 PACid:16261119_
			gma-MIR156a-v (all)	Glyma05g38180.5:1249,1230 PACid:16261120_
			gma-MIR156a-v (all)	Glyma06g17700.1:1194,1175 PACid:16263315_squamosa promoter-binding protein, putative
			gma-MIR156a,j-s,v	Glyma07g00300.1:223,204 PACid:16265633_SRF4 (STRUBBELIG-RECEPTOR FAMILY 4); ATP binding / kinase/ protein serine/threonine kinase
			gma-MIR156a-v(all)	Glyma08g01450.1:1163,1144 PACid:16269570_squamosa promoter-binding protein, putative
			gma-MIR156a,j-s	Glyma11g18070.1:332,313 PACid:16284199_unknown protein
			gma-MIR156a-v(all)	Glyma11g36980.1:1232,1213 PACid:16285644_SPL2 (SQUAMOSA PROMOTER BINDING PROTEIN-LIKE 2); DNA binding / transcription factor
			gma-MIR156a,j-s	Glyma12g10140.1:360,341 PACid:16287047_unknown protein
			gma-MIR156a,c-e,j-v	Glyma12g27330.1:594,575 PACid:16288152_SPL12 (squamosa promoter-binding protein-like 12); transcription factor
			gma-MIR156a-f,h-v	Glyma13g35000.1:912,893 PACid:16292660_SPL5 (SQUAMOSA PROMOTER BINDING PROTEIN-LIKE 5); DNA binding / transcription factor
			gma-MIR156a,j-s,v	Glyma14g19440.1:84,65 PACid:16295707_unknown protein
			gma-MIR156a-v (all)	Glyma17g08840.1:1020,1001 PACid:16304908_squamosa promoter-binding protein-like 6 (SPL6)
			gma-MIR156a-v(all)	Glyma18g00890.1:258,239 PACid:16307509_
			gma-MIR156a-v (all)	Glyma18g36960.1:732,713 PACid:16309829_SPL9 (SQUAMOSA PROMOTER BINDING PROTEIN-LIKE 9); transcription factor
			gma-MIR156a-v (all)	Glyma19g32800.1:756,737 PACid:16313547_SPL9 (SQUAMOSA PROMOTER BINDING PROTEIN-LIKE 9); transcription factor
gma-MIR156c,d,e,t,u	156	20	gma-MIR156a-v (all)	Glyma02g13370.1:1229,1209 PACid:16247956_squamosa promoter-binding protein-like 6 (SPL6)
			gma-MIR156a-v (all)	Glyma02g30670.1:778,758 PACid:16248849_SPL9 (SQUAMOSA PROMOTER BINDING PROTEIN-LIKE 9); transcription factor
			gma-MIR156a-v (all)	Glyma03g27200.1:754,734 PACid:16252477_SPL9 (SQUAMOSA PROMOTER BINDING PROTEIN-LIKE 9); transcription factor
			gma-MIR156a-v (all)	Glyma03g29900.1:1158,1138 PACid:16252780_SPL9 (SQUAMOSA PROMOTER BINDING PROTEIN-LIKE 9); transcription factor
			gma-MIR156a-f,h-v	Glyma03g40620.1:57,37 PACid:16254037_ATNEK1 (ARABIDOPSIS THALIANA NIMA-RELATED SERINE/THREONINE KINASE 1); ATP binding / kinase/ protein kinase/ protein serine/threonine kinase
			gma-MIR156a-v (all)	Glyma04g37390.1:948,928 PACid:16257042_squamosa promoter-binding protein, putative
			gma-MIR156a-v (all)	Glyma05g00200.1:1212,1192 PACid:16257816_squamosa promoter-binding protein-like 6 (SPL6)
			gma-MIR156a-v (all)	Glyma05g38180.1:1366,1346 PACid:16261116_squamosa promoter-binding protein, putative
			gma-MIR156a-v (all)	Glyma05g38180.2:1146,1126 PACid:16261117_
			gma-MIR156a-v (all)	Glyma05g38180.3:1362,1342 PACid:16261118_
			gma-MIR156a-v (all)	Glyma05g38180.4:1270,1250 PACid:16261119_
			gma-MIR156a-v (all)	Glyma05g38180.5:1250,1230 PACid:16261120_
			gma-MIR156a-v (all)	Glyma06g17700.1:1195,1175 PACid:16263315_squamosa promoter-binding protein, putative
			gma-MIR156c-f,h,i	Glyma07g31880.1:621,601 PACid:16268433_SPL3 (SQUAMOSA PROMOTER BINDING PROTEIN-LIKE 3); DNA binding / transcription factor
			gma-MIR156a-v(all)	Glyma08g01450.1:1164,1144 PACid:16269570_squamosa promoter-binding protein, putative
			gma-MIR156a-v(all)	Glyma11g36980.1:1233,1213 PACid:16285644_SPL2 (SQUAMOSA PROMOTER BINDING PROTEIN-LIKE 2); DNA binding / transcription factor
			gma-MIR156a,c-e,j-v	Glyma12g27330.1:595,575 PACid:16288152_SPL12 (squamosa promoter-binding protein-like 12); transcription factor
			gma-MIR156c-f,h,i	Glyma13g24590.1:613,593 PACid:16291434_SPL3 (SQUAMOSA PROMOTER BINDING PROTEIN-LIKE 3); DNA binding / transcription factor
			gma-MIR156a-f,h-v	Glyma13g35000.1:913,893 PACid:16292660_SPL5 (SQUAMOSA PROMOTER BINDING PROTEIN-LIKE 5); DNA binding / transcription factor
			gma-MIR156c-I,t-v	Glyma16g05900.1:335,315 PACid:16301627_
			gma-MIR156a-v (all)	Glyma17g08840.1:1021,1001 PACid:16304908_squamosa promoter-binding protein-like 6 (SPL6)
			gma-MIR156a-v(all)	Glyma18g00890.1:259,239 PACid:16307509_
			gma-MIR156a-v (all)	Glyma18g36960.1:733,713 PACid:16309829_SPL9 (SQUAMOSA PROMOTER BINDING PROTEIN-LIKE 9); transcription factor
			gma-MIR156c-i,v	Glyma19g26390.1:1481,1461 PACid:16312873_squamosa promoter-binding protein, putative
			gma-MIR156a-v (all)	Glyma19g32800.1:757,737 PACid:16313547_SPL9 (SQUAMOSA PROMOTER BINDING PROTEIN-LIKE 9); transcription factor
gma-MIR156f,h,i	156	23	gma-MIR156a-v (all)	Glyma02g13370.1:1229,1208 PACid:16247956_squamosa promoter-binding protein-like 6 (SPL6)
			gma-MIR156a-v (all)	Glyma02g30670.1:778,757 PACid:16248849_SPL9 (SQUAMOSA PROMOTER BINDING PROTEIN-LIKE 9); transcription factor
			gma-MIR156b,f,h,I	Glyma03g01320.1:284,263 PACid:16250759_DNA-binding family protein
			gma-MIR156a-v (all)	Glyma03g27200.1:754,733 PACid:16252477_SPL9 (SQUAMOSA PROMOTER BINDING PROTEIN-LIKE 9); transcription factor
			gma-MIR156a-v (all)	Glyma03g29900.1:1158,1137 PACid:16252780_SPL9 (SQUAMOSA PROMOTER BINDING PROTEIN-LIKE 9); transcription factor
			gma-MIR156a-f,h-v	Glyma03g40620.1:57,36 PACid:16254037_ATNEK1 (ARABIDOPSIS THALIANA NIMA-RELATED SERINE/THREONINE KINASE 1); ATP binding / kinase/ protein kinase/ protein serine/threonine kinase
			gma-MIR156a-v (all)	Glyma04g37390.1:948,927 PACid:16257042_squamosa promoter-binding protein, putative
			gma-MIR156a-v (all)	Glyma05g00200.1:1212,1191 PACid:16257816_squamosa promoter-binding protein-like 6 (SPL6)
			gma-MIR156a-v (all)	Glyma05g38180.1:1366,1345 PACid:16261116_squamosa promoter-binding protein, putative
			gma-MIR156a-v (all)	Glyma05g38180.2:1146,1125 PACid:16261117_
			gma-MIR156a-v (all)	Glyma05g38180.3:1362,1341 PACid:16261118_
			gma-MIR156a-v (all)	Glyma05g38180.4:1270,1249 PACid:16261119_
			gma-MIR156a-v (all)	Glyma05g38180.5:1250,1229 PACid:16261120_
			gma-MIR156a-v (all)	Glyma06g17700.1:1195,1174 PACid:16263315_squamosa promoter-binding protein, putative
			gma-MIR156b,f,h,I,t	Glyma07g07870.1:102,81 PACid:16266581_DNA-binding family protein
			gma-MIR156c-f,h,i	Glyma07g31880.1:621,600 PACid:16268433_SPL3 (SQUAMOSA PROMOTER BINDING PROTEIN-LIKE 3); DNA binding / transcription factor
			gma-MIR156a-v(all)	Glyma08g01450.1:1164,1143 PACid:16269570_squamosa promoter-binding protein, putative
			gma-MIR156a-v(all)	Glyma11g36980.1:1233,1212 PACid:16285644_SPL2 (SQUAMOSA PROMOTER BINDING PROTEIN-LIKE 2); DNA binding / transcription factor
			gma-MIR156c-f,h,i	Glyma13g24590.1:613,592 PACid:16291434_SPL3 (SQUAMOSA PROMOTER BINDING PROTEIN-LIKE 3); DNA binding / transcription factor
			gma-MIR156a-f,h-v	Glyma13g35000.1:913,892 PACid:16292660_SPL5 (SQUAMOSA PROMOTER BINDING PROTEIN-LIKE 5); DNA binding / transcription factor
			gma-MIR156c-I,t-v	Glyma16g05900.1:335,314 PACid:16301627_
			gma-MIR156a-v (all)	Glyma17g08840.1:1021,1000 PACid:16304908_squamosa promoter-binding protein-like 6 (SPL6)
			gma-MIR156a-v(all)	Glyma18g00890.1:259,238 PACid:16307509_
			gma-MIR156a-v (all)	Glyma18g36960.1:733,712 PACid:16309829_SPL9 (SQUAMOSA PROMOTER BINDING PROTEIN-LIKE 9); transcription factor
			gma-MIR156b,f,h,I,t	Glyma19g07490.1:98,77 PACid:16312171_pectate lyase family protein
			gma-MIR156c-i,v	Glyma19g26390.1:1481,1460 PACid:16312873_squamosa promoter-binding protein, putative
			gma-MIR156a-v (all)	Glyma19g32800.1:757,736 PACid:16313547_SPL9 (SQUAMOSA PROMOTER BINDING PROTEIN-LIKE 9); transcription factor
gma-MIR156g	156	17	gma-MIR156a-v (all)	Glyma02g13370.1:1226,1207 PACid:16247956_squamosa promoter-binding protein-like 6 (SPL6)
			gma-MIR156a-v (all)	Glyma02g30670.1:775,756 PACid:16248849_SPL9 (SQUAMOSA PROMOTER BINDING PROTEIN-LIKE 9); transcription factor
			gma-MIR156a-v (all)	Glyma03g27200.1:751,732 PACid:16252477_SPL9 (SQUAMOSA PROMOTER BINDING PROTEIN-LIKE 9); transcription factor
			gma-MIR156a-v (all)	Glyma03g29900.1:1155,1136 PACid:16252780_SPL9 (SQUAMOSA PROMOTER BINDING PROTEIN-LIKE 9); transcription factor
			gma-MIR156g	Glyma04g07360.1:55,36 PACid:16255178_RAN3 (RAN GTPASE 3); GTP binding / GTPase/ protein binding
			gma-MIR156a-v (all)	Glyma04g37390.1:945,926 PACid:16257042_squamosa promoter-binding protein, putative
			gma-MIR156a-v (all)	Glyma05g00200.1:1209,1190 PACid:16257816_squamosa promoter-binding protein-like 6 (SPL6)
			gma-MIR156a-v (all)	Glyma05g38180.1:1363,1344 PACid:16261116_squamosa promoter-binding protein, putative
			gma-MIR156a-v (all)	Glyma05g38180.2:1143,1124 PACid:16261117_
			gma-MIR156a-v (all)	Glyma05g38180.3:1359,1340 PACid:16261118_
			gma-MIR156a-v (all)	Glyma05g38180.4:1267,1248 PACid:16261119_
			gma-MIR156a-v (all)	Glyma05g38180.5:1247,1228 PACid:16261120_
			gma-MIR156a-v (all)	Glyma06g17700.1:1192,1173 PACid:16263315_squamosa promoter-binding protein, putative
			gma-MIR156a-v(all)	Glyma08g01450.1:1161,1142 PACid:16269570_squamosa promoter-binding protein, putative
			gma-MIR156a-t (all)	Glyma11g36980.1:1230,1211 PACid:16285644_SPL2 (SQUAMOSA PROMOTER BINDING PROTEIN-LIKE 2); DNA binding / transcription factor
			gma-MIR156c-I,t-v	Glyma16g05900.1:332,313 PACid:16301627_
			gma-MIR156a-v (all)	Glyma17g08840.1:1018,999 PACid:16304908_squamosa promoter-binding protein-like 6 (SPL6)
			gma-MIR156a-v(all)	Glyma18g00890.1:256,237 PACid:16307509_
			gma-MIR156a-v (all)	Glyma18g36960.1:730,711 PACid:16309829_SPL9 (SQUAMOSA PROMOTER BINDING PROTEIN-LIKE 9); transcription factor
			gma-MIR156c-i,v	Glyma19g26390.1:1478,1459 PACid:16312873_squamosa promoter-binding protein, putative
			gma-MIR156a-v (all)	Glyma19g32800.1:754,735 PACid:16313547_SPL9 (SQUAMOSA PROMOTER BINDING PROTEIN-LIKE 9); transcription factor
gma-MIR156v	156	21	gma-MIR156a-v (all)	Glyma02g13370.1:1229,1209 PACid:16247956_squamosa promoter-binding protein-like 6 (SPL6)
			gma-MIR156a-v (all)	Glyma02g30670.1:778,758 PACid:16248849_SPL9 (SQUAMOSA PROMOTER BINDING PROTEIN-LIKE 9); transcription factor
			gma-MIR156a-v (all)	Glyma03g27200.1:754,734 PACid:16252477_SPL9 (SQUAMOSA PROMOTER BINDING PROTEIN-LIKE 9); transcription factor
			gma-MIR156a-v (all)	Glyma03g29900.1:1158,1138 PACid:16252780_SPL9 (SQUAMOSA PROMOTER BINDING PROTEIN-LIKE 9); transcription factor
			gma-MIR156a-f,h-v	Glyma03g40620.1:57,37 PACid:16254037_ATNEK1 (ARABIDOPSIS THALIANA NIMA-RELATED SERINE/THREONINE KINASE 1); ATP binding / kinase/ protein kinase/ protein serine/threonine kinase
			gma-MIR156a-v (all)	Glyma04g37390.1:948,928 PACid:16257042_squamosa promoter-binding protein, putative
			gma-MIR156a-v (all)	Glyma05g00200.1:1212,1192 PACid:16257816_squamosa promoter-binding protein-like 6 (SPL6)
			gma-MIR156a-v (all)	Glyma05g38180.1:1366,1346 PACid:16261116_squamosa promoter-binding protein, putative
			gma-MIR156a-v (all)	Glyma05g38180.2:1146,1126 PACid:16261117_
			gma-MIR156a-v (all)	Glyma05g38180.3:1362,1342 PACid:16261118_
			gma-MIR156a-v (all)	Glyma05g38180.4:1270,1250 PACid:16261119_
			gma-MIR156a-v (all)	Glyma05g38180.5:1250,1230 PACid:16261120_
			gma-MIR156a-v (all)	Glyma06g17700.1:1195,1175 PACid:16263315_squamosa promoter-binding protein, putative
			gma-MIR156a,j-s,v	Glyma07g00300.1:224,204 PACid:16265633_SRF4 (STRUBBELIG-RECEPTOR FAMILY 4); ATP binding / kinase/ protein serine/threonine kinase
			gma-MIR156a-v(all)	Glyma08g01450.1:1164,1144 PACid:16269570_squamosa promoter-binding protein, putative
			gma-MIR156a-v(all)	Glyma11g36980.1:1233,1213 PACid:16285644_SPL2 (SQUAMOSA PROMOTER BINDING PROTEIN-LIKE 2); DNA binding / transcription factor
			gma-MIR156a,c-e,j-v	Glyma12g27330.1:595,575 PACid:16288152_SPL12 (squamosa promoter-binding protein-like 12); transcription factor
			gma-MIR156a-f,h-v	Glyma13g35000.1:913,893 PACid:16292660_SPL5 (SQUAMOSA PROMOTER BINDING PROTEIN-LIKE 5); DNA binding / transcription factor
			gma-MIR156a,j-s,v	Glyma14g19440.1:85,65 PACid:16295707_unknown protein
			gma-MIR156c-I,t-v	Glyma16g05900.1:335,315 PACid:16301627_
			gma-MIR156a-v (all)	Glyma17g08840.1:1021,1001 PACid:16304908_squamosa promoter-binding protein-like 6 (SPL6)
			gma-MIR156a-v(all)	Glyma18g00890.1:259,239 PACid:16307509_
			gma-MIR156a-v (all)	Glyma18g36960.1:733,713 PACid:16309829_SPL9 (SQUAMOSA PROMOTER BINDING PROTEIN-LIKE 9); transcription factor
			gma-MIR156c-i,v	Glyma19g26390.1:1481,1461 PACid:16312873_squamosa promoter-binding protein, putative
			gma-MIR156a-v (all)	Glyma19g32800.1:757,737 PACid:16313547_SPL9 (SQUAMOSA PROMOTER BINDING PROTEIN-LIKE 9); transcription factor
gma-MIR159a	159	15	gma-MIR159a	Glyma02g09690.1:481,461 PACid:16247543_unknown protein
			gma-MIR159a	Glyma03g26830.1:126,106 PACid:16252438_DUO1 (DUO POLLEN 1); DNA binding / transcription factor
			gma-MIR159a-c,e-g	Glyma04g15150.1:862,842 PACid:16255950_MYB33 (MYB DOMAIN PROTEIN 33); DNA binding / transcription factor
			gma-MIR319a,b,f,i, gma-MIR159a-c,e-g	Glyma06g47000.1:861,841 PACid:16265437_MYB65 (MYB DOMAIN PROTEIN 65); DNA binding / transcription factor
			gma-MIR159a	Glyma07g14480.1:126,106 PACid:16267270_DUO1 (DUO POLLEN 1); DNA binding / transcription factor
			gma-MIR159a	Glyma10g28640.1:92,72 PACid:16280248_beta-fructofuranosidase, putative / invertase, putative / saccharase, putative / beta-fructosidase, putative
			gma-MIR159a	Glyma12g03650.1:2037,2017 PACid:16286273_BGAL13; beta-galactosidase
			gma-MIR319a,b,d,f,i, gma-MIR159a-c,e-g	Glyma13g04030.1:772,752 PACid:16289586_MYB33 (MYB DOMAIN PROTEIN 33); DNA binding / transcription factor
			gma-MIR159a	Glyma13g10330.1:479,459 PACid:16290203_unknown protein
			gma-MIR319a,b,d,f,i, gma-MIR159a-c,e-g	Glyma13g25720.1:847,827 PACid:16291562_MYB65 (MYB DOMAIN PROTEIN 65); DNA binding / transcription factor
			gma-MIR159a	Glyma13g34710.1:1170,1150 PACid:16292626_
			gma-MIR159a	Glyma15g08630.1:947,927 PACid:16298105_unknown protein
			gma-MIR319a,b,d,f,i, gma-MIR159a-c,e-g	Glyma15g35860.1:946,926 PACid:16300171_MYB65 (MYB DOMAIN PROTEIN 65); DNA binding / transcription factor
			gma-MIR319a,b,d,f,i, gma-MIR159a-c,e-g	Glyma20g11040.1:927,907 PACid:16315826_MYB33 (MYB DOMAIN PROTEIN 33); DNA binding / transcription factor
			gma-MIR159a	Glyma20g35390.1:76,56 PACid:16317946_unknown protein
gma-MIR159b	159	12	gma-MIR159b,c,e-g	Glyma02g38420.1:756,736 PACid:16249464_nucleic acid binding / zinc ion binding
			gma-MIR159a-c,e-g	Glyma04g15150.1:862,842 PACid:16255950_MYB33 (MYB DOMAIN PROTEIN 33); DNA binding / transcription factor
			gma-MIR319a,b,f,i, gma-MIR159a-c,e-g	Glyma06g47000.1:861,841 PACid:16265437_MYB65 (MYB DOMAIN PROTEIN 65); DNA binding / transcription factor
			gma-MIR159b,c,e-g	Glyma10g36480.1:150,130 PACid:16281183_unknown protein
			gma-MIR319a,b,d,f,i, gma-MIR159a-c,e-g	Glyma13g04030.1:772,752 PACid:16289586_MYB33 (MYB DOMAIN PROTEIN 33); DNA binding / transcription factor
			gma-MIR159b,c,e	Glyma13g05240.1:558,538 PACid:16289713_aldose 1-epimerase family protein
			gma-MIR159b,c,e-g	Glyma13g10090.1:1274,1254 PACid:16290183_CYCA1;1 (Cyclin A1;1); cyclin-dependent protein kinase regulator
			gma-MIR319a,b,d,f,i, gma-MIR159a-c,e-g	Glyma13g25720.1:847,827 PACid:16291562_MYB65 (MYB DOMAIN PROTEIN 65); DNA binding / transcription factor
			gma-MIR159b,c,e-g	Glyma14g24480.1:1310,1290 PACid:16295962_CYCA1;1 (Cyclin A1;1); cyclin-dependent protein kinase regulator
			gma-MIR319a,b,d,f,i, gma-MIR159a-c,e-g	Glyma15g35860.1:946,926 PACid:16300171_MYB65 (MYB DOMAIN PROTEIN 65); DNA binding / transcription factor
			gma-MIR159b,c,e	Glyma19g02450.1:439,419 PACid:16311667_aldose 1-epimerase family protein
			gma-MIR319a,b,d,f,i, gma-MIR159a-c,e-g	Glyma20g11040.1:927,907 PACid:16315826_MYB33 (MYB DOMAIN PROTEIN 33); DNA binding / transcription factor
gma-MIR159c	159	12	gma-MIR159b,c,e-g	Glyma02g38420.1:756,736 PACid:16249464_nucleic acid binding / zinc ion binding
			gma-MIR159a-c,e-g	Glyma04g15150.1:862,842 PACid:16255950_MYB33 (MYB DOMAIN PROTEIN 33); DNA binding / transcription factor
			gma-MIR319a,b,f,i, gma-MIR159a-c,e-g	Glyma06g47000.1:861,841 PACid:16265437_MYB65 (MYB DOMAIN PROTEIN 65); DNA binding / transcription factor
			gma-MIR159b,c,e-g	Glyma10g36480.1:150,130 PACid:16281183_unknown protein
			gma-MIR319a,b,d,f,i, gma-MIR159a-c,e-g	Glyma13g04030.1:772,752 PACid:16289586_MYB33 (MYB DOMAIN PROTEIN 33); DNA binding / transcription factor
			gma-MIR159b,c,e	Glyma13g05240.1:558,538 PACid:16289713_aldose 1-epimerase family protein
			gma-MIR159b,c,e-g	Glyma13g10090.1:1274,1254 PACid:16290183_CYCA1;1 (Cyclin A1;1); cyclin-dependent protein kinase regulator
			gma-MIR319a,b,d,f,i, gma-MIR159a-c,e-g	Glyma13g25720.1:847,827 PACid:16291562_MYB65 (MYB DOMAIN PROTEIN 65); DNA binding / transcription factor
			gma-MIR159b,c,e-g	Glyma14g24480.1:1310,1290 PACid:16295962_CYCA1;1 (Cyclin A1;1); cyclin-dependent protein kinase regulator
			gma-MIR319a,b,d,f,i, gma-MIR159a-c,e-g	Glyma15g35860.1:946,926 PACid:16300171_MYB65 (MYB DOMAIN PROTEIN 65); DNA binding / transcription factor
			gma-MIR159b,c,e	Glyma19g02450.1:439,419 PACid:16311667_aldose 1-epimerase family protein
			gma-MIR319a,b,d,f,i, gma-MIR159a-c,e-g	Glyma20g11040.1:927,907 PACid:16315826_MYB33 (MYB DOMAIN PROTEIN 33); DNA binding / transcription factor
gma-MIR159d	159	0
gma-MIR159e	159	12	gma-MIR159b,c,e-g	Glyma02g38420.1:756,736 PACid:16249464_nucleic acid binding / zinc ion binding
			gma-MIR159a-c,e-g	Glyma04g15150.1:862,842 PACid:16255950_MYB33 (MYB DOMAIN PROTEIN 33); DNA binding / transcription factor
			gma-MIR319a,b,f,i, gma-MIR159a-c,e-g	Glyma06g47000.1:861,841 PACid:16265437_MYB65 (MYB DOMAIN PROTEIN 65); DNA binding / transcription factor
			gma-MIR159b,c,e-g	Glyma10g36480.1:150,130 PACid:16281183_unknown protein
			gma-MIR319a,b,d,f,i, gma-MIR159a-c,e-g	Glyma13g04030.1:772,752 PACid:16289586_MYB33 (MYB DOMAIN PROTEIN 33); DNA binding / transcription factor
			gma-MIR159b,c,e	Glyma13g05240.1:558,538 PACid:16289713_aldose 1-epimerase family protein
			gma-MIR159b,c,e-g	Glyma13g10090.1:1274,1254 PACid:16290183_CYCA1;1 (Cyclin A1;1); cyclin-dependent protein kinase regulator
			gma-MIR319a,b,d,f,i, gma-MIR159a-c,e-g	Glyma13g25720.1:847,827 PACid:16291562_MYB65 (MYB DOMAIN PROTEIN 65); DNA binding / transcription factor
			gma-MIR159b,c,e-g	Glyma14g24480.1:1310,1290 PACid:16295962_CYCA1;1 (Cyclin A1;1); cyclin-dependent protein kinase regulator
			gma-MIR319a,b,d,f,i, gma-MIR159a-c,e-g	Glyma15g35860.1:946,926 PACid:16300171_MYB65 (MYB DOMAIN PROTEIN 65); DNA binding / transcription factor
			gma-MIR159b,c,e	Glyma19g02450.1:439,419 PACid:16311667_aldose 1-epimerase family protein
			gma-MIR319a,b,d,f,i, gma-MIR159a-c,e-g	Glyma20g11040.1:927,907 PACid:16315826_MYB33 (MYB DOMAIN PROTEIN 33); DNA binding / transcription factor
gma-MIR159f,g	159	26	gma-MIR159b,c,e-g	Glyma02g38420.1:756,738 PACid:16249464_nucleic acid binding / zinc ion binding
			gma-MIR159f,g	Glyma04g10240.1:95,77 PACid:16255514_protein prenyltransferase
			gma-MIR159a-c,e-g	Glyma04g15150.1:862,844 PACid:16255950_MYB33 (MYB DOMAIN PROTEIN 33); DNA binding / transcription factor
			gma-MIR159f,g	Glyma04g37260.1:1225,1207 PACid:16257025_catalytic/ pyridoxal phosphate binding
			gma-MIR159f,g	Glyma05g03420.1:928,910 PACid:16258176_catalytic/ pyridoxal phosphate binding
			gma-MIR159f,g	Glyma05g03420.2:803,785 PACid:16258177_
			gma-MIR159f,g	Glyma05g03520.1:139,121 PACid:16258190_ATBAG1 (ARABIDOPSIS THALIANA BCL-2-ASSOCIATED ATHANOGENE 1); protein binding
			gma-MIR159f,g	Glyma05g03520.2:208,190 PACid:16258191_
			gma-MIR159f,g	Glyma05g11410.1:1303,1285 PACid:16258857_CAT2 (CATIONIC AMINO ACID TRANSPORTER 2); amino acid transmembrane transporter
			gma-MIR159f,g	Glyma05g37680.1:738,720 PACid:16261048_hydroxyproline-rich glycoprotein family protein
			gma-MIR159f,g	Glyma06g08620.1:781,763 PACid:16262199_ATSPP (ARABIDOPSIS SIGNAL PEPTIDE PEPTIDASE); aspartic-type endopeptidase
			gma-MIR159f,g	Glyma06g08620.2:781,763 PACid:16262200_
			gma-MIR159f,g	Glyma06g08620.3:767,749 PACid:16262201_
			gma-MIR159f,g	Glyma06g08620.4:742,724 PACid:16262202_
			gma-MIR159f,g	Glyma06g17810.1:1193,1175 PACid:16263327_catalytic/ pyridoxal phosphate binding
			gma-MIR159f,g	Glyma06g17810.2:1193,1175 PACid:16263328_
			gma-MIR319a,b,f,i, gma-MIR159a-c,e-g	Glyma06g47000.1:861,843 PACid:16265437_MYB65 (MYB DOMAIN PROTEIN 65); DNA binding / transcription factor
			gma-MIR159f,g	Glyma08g01910.1:388,370 PACid:16269629_hydroxyproline-rich glycoprotein family protein
			gma-MIR159f,g	Glyma08g08770.1:1140,1122 PACid:16270453_CAB1 (CHLOROPHYLL A/B BINDING PROTEIN 1); chlorophyll binding
			gma-MIR159b,c,e-g	Glyma10g36480.1:150,132 PACid:16281183_unknown protein
			gma-MIR159f,g	Glyma10g37700.1:663,645 PACid:16281320_hydroxyproline-rich glycoprotein family protein
			gma-MIR159f,g	Glyma10g37790.1:870,852 PACid:16281331_protein kinase family protein / U-box domain-containing protein
			gma-MIR319a,b,d,f,i, gma-MIR159a-c,e-g	Glyma13g04030.1:772,754 PACid:16289586_MYB33 (MYB DOMAIN PROTEIN 33); DNA binding / transcription factor
			gma-MIR159b,c,e-g	Glyma13g10090.1:1274,1256 PACid:16290183_CYCA1;1 (Cyclin A1;1); cyclin-dependent protein kinase regulator
			gma-MIR319a,b,d,f,i, gma-MIR159a-c,e-g	Glyma13g25720.1:847,829 PACid:16291562_MYB65 (MYB DOMAIN PROTEIN 65); DNA binding / transcription factor
			gma-MIR159f,g	Glyma14g06080.1:93,75 PACid:16294533_AP2 domain-containing transcription factor, putative (DRE2B)
			gma-MIR159f,g	Glyma14g21190.1:223,205 PACid:16295757_ATSPP (ARABIDOPSIS SIGNAL PEPTIDE PEPTIDASE); aspartic-type endopeptidase
			gma-MIR159b,c,e-g	Glyma14g24480.1:1310,1292 PACid:16295962_CYCA1;1 (Cyclin A1;1); cyclin-dependent protein kinase regulator
			gma-MIR319a,b,d,f,i, gma-MIR159a-c,e-g	Glyma15g35860.1:946,928 PACid:16300171_MYB65 (MYB DOMAIN PROTEIN 65); DNA binding / transcription factor
			gma-MIR159f,g	Glyma17g04510.1:236,218 PACid:16304394_RelA/SpoT domain-containing protein / calcium-binding EF-hand family protein
			gma-MIR159f,g	Glyma18g49770.1:166,148 PACid:16310967_AKIN10 (Arabidopsis SNF1 kinase homolog 10); protein binding / protein kinase
			gma-MIR159f,g	Glyma18g49770.2:166,148 PACid:16310968_
			gma-MIR319a,b,d,f,i, gma-MIR159a-c,e-g	Glyma20g11040.1:927,909 PACid:16315826_MYB33 (MYB DOMAIN PROTEIN 33); DNA binding / transcription factor
gma-MIR159h	159	1	gma-MIR159h	Glyma15g41890.1:22,2 PACid:16300774_FRS2 (FAR1-related sequence 2); zinc ion binding
gma-MIR159i-5p*	159	19	gma-MIR159i-5p	Glyma05g01340.1:331,312 PACid:16257943_C2 domain-containing protein
			gma-MIR159i-5p	Glyma05g30300.1:484,465 PACid:16260157_cupin family protein
			gma-MIR159i-5p	Glyma06g08950.1:628,609 PACid:16262246_CCD1 (CAROTENOID CLEAVAGE DIOXYGENASE 1); 9-cis-epoxycarotenoid dioxygenase
			gma-MIR159i-5p	Glyma06g46210.1:1000,981 PACid:16265337_AXR1 (AUXIN RESISTANT 1); small protein activating enzyme
			gma-MIR159i-5p	Glyma07g07990.1:742,723 PACid:16266597_RNA binding / adenosine deaminase
			gma-MIR159i-5p	Glyma07g08120.1:617,598 PACid:16266610_ATP binding / ATP-dependent helicase/ helicase/ nucleic acid binding
			gma-MIR159i-5p	Glyma07g13900.1:1062,1043 PACid:16267213_nuclear RNA-binding protein, putative
			gma-MIR159i-5p	Glyma08g13440.1:482,463 PACid:16271008_cupin family protein
			gma-MIR159i-5p	Glyma08g13440.2:482,463 PACid:16271009_
			gma-MIR159i-5p	Glyma08g18490.1:4504,4485 PACid:16271603_emb1507 (embryo defective 1507); ATP binding / ATP-dependent helicase/ helicase/ nucleic acid binding / nucleoside-triphosphatase/ nucleotide binding
			gma-MIR159i-5p	Glyma10g24060.1:274,255 PACid:16279857_GTP-binding family protein
			gma-MIR159i-5p	Glyma11g05780.1:752,733 PACid:16282822_F-box family protein
			gma-MIR159i-5p	Glyma12g14460.1:305,286 PACid:16287468_ATP binding / nucleoside-triphosphatase/ nucleotide binding
			gma-MIR159i-5p	Glyma12g34770.1:496,477 PACid:16288902_LHCB3 (LIGHT-HARVESTING CHLOROPHYLL B-BINDING PROTEIN 3); structural molecule
			gma-MIR159i-5p	Glyma13g35800.1:525,506 PACid:16292754_LHCB3 (LIGHT-HARVESTING CHLOROPHYLL B-BINDING PROTEIN 3); structural molecule
			gma-MIR159i-5p	Glyma18g03080.1:813,794 PACid:16307763_ATNFXL2; protein binding / transcription factor/ zinc ion binding
			gma-MIR159i-5p	Glyma18g12240.1:285,266 PACid:16308651_cysteine protease inhibitor, putative / cystatin, putative
			gma-MIR159i-5p	Glyma18g41940.1:379,360 PACid:16310185_fructose-1,6-bisphosphatase, putative / D-fructose-1,6-bisphosphate 1-phosphohydrolase, putative / FBPase, putative
			gma-MIR159i-5p	Glyma20g17960.1:327,308 PACid:16316130_GTP-binding family protein
gma-MIR160a-f	160	15	gma-MIR160a-f	Glyma04g43350.1:1346,1326 PACid:16257749_ARF17 (AUXIN RESPONSE FACTOR 17); transcription factor
			gma-MIR160a-f	Glyma05g32100.1:738,718 PACid:16260383_CESA2 (CELLULOSE SYNTHASE A2); cellulose synthase/ transferase, transferring glycosyl groups
			gma-MIR160a-f	Glyma08g12550.1:795,775 PACid:16270899_potassium channel tetramerisation domain-containing protein
			gma-MIR160a-f	Glyma10g06080.1:1364,1344 PACid:16278741_ARF16 (AUXIN RESPONSE FACTOR 16); miRNA binding / transcription factor
			gma-MIR160a-f	Glyma10g35480.1:749,729 PACid:16281052_ARF16 (AUXIN RESPONSE FACTOR 16); miRNA binding / transcription factor
			gma-MIR160a-f	Glyma11g20490.1:1519,1499 PACid:16284466_ARF10 (AUXIN RESPONSE FACTOR 10); miRNA binding / transcription factor
			gma-MIR160a-f	Glyma12g08110.1:1510,1490 PACid:16286827_ARF10 (AUXIN RESPONSE FACTOR 10); miRNA binding / transcription factor
			gma-MIR160a-f	Glyma12g29720.1:1635,1615 PACid:16288327_ARF10 (AUXIN RESPONSE FACTOR 10); miRNA binding / transcription factor
			gma-MIR160a-f	Glyma13g02410.1:1289,1269 PACid:16289434_ARF17 (AUXIN RESPONSE FACTOR 17); transcription factor
			gma-MIR160a-f	Glyma13g20370.1:1679,1659 PACid:16290957_ARF16 (AUXIN RESPONSE FACTOR 16); miRNA binding / transcription factor
			gma-MIR160a-f	Glyma13g20370.2:1707,1687 PACid:16290958_
			gma-MIR160a-f	Glyma13g40030.1:1286,1266 PACid:16293233_ARF10 (AUXIN RESPONSE FACTOR 10); miRNA binding / transcription factor
			gma-MIR160a-f	Glyma14g33730.1:1193,1173 PACid:16296329_ARF17 (AUXIN RESPONSE FACTOR 17); transcription factor
			gma-MIR160a-f	Glyma16g08210.1:1083,1063 PACid:16301869_glycosyl transferase family 1 protein
			gma-MIR160a-f	Glyma19g36570.1:661,641 PACid:16313987_ARF16 (AUXIN RESPONSE FACTOR 16); miRNA binding / transcription factor
			gma-MIR160a-f	Glyma20g32040.1:1322,1302 PACid:16317570_ARF16 (AUXIN RESPONSE FACTOR 16); miRNA binding / transcription factor
gma-MIR162a,b,c	162	2	gma-MIR162a,b,c	Glyma04g13890.1:2376,2357 PACid:16255841_
			gma-MIR162a,b,c	Glyma07g06590.1:639,620 PACid:16266424_60S ribosomal protein L5 (RPL5B)
gma-MIR164a-l	164	6	gma-MIR164a-l	Glyma06g35660.1:820,800 PACid:16264314_CUC2 (CUP-SHAPED COTYLEDON 2); transcription factor
			gma-MIR164a-l	Glyma08g18470.1:740,720 PACid:16271601_DNA binding
			gma-MIR164a-l	Glyma12g26190.1:787,767 PACid:16288115_CUC2 (CUP-SHAPED COTYLEDON 2); transcription factor
			gma-MIR164a-l	Glyma12g35530.1:721,701 PACid:16288988_CUC2 (CUP-SHAPED COTYLEDON 2); transcription factor
			gma-MIR164a-l	Glyma13g34950.1:736,716 PACid:16292655_CUC2 (CUP-SHAPED COTYLEDON 2); transcription factor
			gma-MIR164a-l	Glyma15g40510.1:739,719 PACid:16300629_DNA binding
gma-MIR166a-i,k,m,n,p	166	12	gma-MIR166a-o	Glyma04g09000.1:102,82 PACid:16255365_ATHB-8 (HOMEOBOX GENE 8); DNA binding / transcription factor
			gma-MIR166a-o	Glyma05g30000.1:1050,1030 PACid:16260119_PHB (PHABULOSA); DNA binding / transcription factor
			gma-MIR166a-o	Glyma06g09100.1:576,556 PACid:16262264_ATHB-8 (HOMEOBOX GENE 8); DNA binding / transcription factor
			gma-MIR166a-o	Glyma07g01940.1:928,908 PACid:16265843_ATHB-15; DNA binding / transcription factor
			gma-MIR166a-o	Glyma07g01940.2:36,16 PACid:16265844_
			gma-MIR166a-o	Glyma07g01940.3:928,908 PACid:16265845_
			gma-MIR166a-o	Glyma07g01950.1:627,607 PACid:16265846_ATHB-15; DNA binding / transcription factor
			gma-MIR166a-o	Glyma08g13110.1:580,560 PACid:16270965_PHB (PHABULOSA); DNA binding / transcription factor
			gma-MIR166a-o	Glyma08g13110.2:580,560 PACid:16270966_
			gma-MIR166a-o	Glyma08g21610.1:907,887 PACid:16271989_ATHB-15; DNA binding / transcription factor
			gma-MIR166a-o	Glyma08g21620.1:798,778 PACid:16271990_ATHB-15; DNA binding / transcription factor
			gma-MIR166a-o	Glyma08g21620.2:798,778 PACid:16271991_
			gma-MIR166a-o	Glyma09g02750.1:577,557 PACid:16274570_PHB (PHABULOSA); DNA binding / transcription factor
			gma-MIR166a-p	Glyma11g20520.1:614,594 PACid:16284470_REV (REVOLUTA); DNA binding / lipid binding / transcription factor
			gma-MIR166a-o	Glyma12g08080.1:1248,1228 PACid:16286822_REV (REVOLUTA); DNA binding / lipid binding / transcription factor
			gma-MIR166a-o	Glyma15g13640.1:577,557 PACid:16298681_PHB (PHABULOSA); DNA binding / transcription factor
gma-MIR166j,l,o	166	14	gma-MIR166j,l,o	Glyma01g37460.1:281,262 PACid:16245481_leucine-rich repeat family protein
			gma-MIR166a-o	Glyma04g09000.1:102,83 PACid:16255365_ATHB-8 (HOMEOBOX GENE 8); DNA binding / transcription factor
			gma-MIR166a-o	Glyma05g30000.1:1050,1031 PACid:16260119_PHB (PHABULOSA); DNA binding / transcription factor
			gma-MIR166a-o	Glyma06g09100.1:576,557 PACid:16262264_ATHB-8 (HOMEOBOX GENE 8); DNA binding / transcription factor
			gma-MIR166a-o	Glyma07g01940.1:928,909 PACid:16265843_ATHB-15; DNA binding / transcription factor
			gma-MIR166a-o	Glyma07g01940.2:36,17 PACid:16265844_
			gma-MIR166a-o	Glyma07g01940.3:928,909 PACid:16265845_
			gma-MIR166a-o	Glyma07g01950.1:627,608 PACid:16265846_ATHB-15; DNA binding / transcription factor
			gma-MIR166j,l,o	Glyma08g05450.1:394,375 PACid:16270065_unknown protein
			gma-MIR166j,l,o	Glyma08g05450.3:727,708 PACid:16270067_
			gma-MIR166a-o	Glyma08g13110.1:580,561 PACid:16270965_PHB (PHABULOSA); DNA binding / transcription factor
			gma-MIR166a-o	Glyma08g13110.2:580,561 PACid:16270966_
			gma-MIR166a-o	Glyma08g21610.1:907,888 PACid:16271989_ATHB-15; DNA binding / transcription factor
			gma-MIR166a-o	Glyma08g21620.1:798,779 PACid:16271990_ATHB-15; DNA binding / transcription factor
			gma-MIR166a-o	Glyma08g21620.2:798,779 PACid:16271991_
			gma-MIR166a-o	Glyma09g02750.1:577,558 PACid:16274570_PHB (PHABULOSA); DNA binding / transcription factor
			gma-MIR166a-p	Glyma11g20520.1:614,595 PACid:16284470_REV (REVOLUTA); DNA binding / lipid binding / transcription factor
			gma-MIR166a-o	Glyma12g08080.1:1248,1229 PACid:16286822_REV (REVOLUTA); DNA binding / lipid binding / transcription factor
			gma-MIR166a-o	Glyma15g13640.1:577,558 PACid:16298681_PHB (PHABULOSA); DNA binding / transcription factor
gma-MIR166q	166	1	gma-MIR166q	Glyma19g32700.1:539,520 PACid:16313532_PGIP1 (POLYGALACTURONASE INHIBITING PROTEIN 1); protein binding
gma-MIR166r,s	166	0
gma-MIR167a,b,d	167	18	gma-MIR167a,b,d-f,h	Glyma02g18250.1:701,681 PACid:16248444_transcription elongation factor-related
			gma-MIR167a,b,d-f,h	Glyma02g18250.2:809,789 PACid:16248445_
			gma-MIR167a,b,d-f,h	Glyma02g18250.3:99,79 PACid:16248446_
			gma-MIR167a-h (all)	Glyma02g40650.1:2933,2913 PACid:16249707_ARF8 (AUXIN RESPONSE FACTOR 8); transcription factor
			gma-MIR167a-h (all)	Glyma02g40650.2:2315,2295 PACid:16249708_
			gma-MIR167a-h (all)	Glyma02g45100.1:2438,2418 PACid:16250234_ARF6 (AUXIN RESPONSE FACTOR 6); transcription factor
			gma-MIR167a-h (all)	Glyma05g27580.1:2297,2277 PACid:16259834_ARF6 (AUXIN RESPONSE FACTOR 6); transcription factor
			gma-MIR167a-h (all)	Glyma05g34520.1:379,359 PACid:16260678_ARR2 (ARABIDOPSIS RESPONSE REGULATOR 2); transcription factor/ two-component response regulator
			gma-MIR167a-h (all)	Glyma08g10550.1:2486,2466 PACid:16270663_ARF8 (AUXIN RESPONSE FACTOR 8); transcription factor
			gma-MIR167a-h (all)	Glyma08g10550.2:2483,2463 PACid:16270664_
			gma-MIR167a-f,h	Glyma10g35160.1:621,601 PACid:16281005_unknown protein
			gma-MIR167a-f,h	Glyma10g35160.2:864,844 PACid:16281006_
			gma-MIR167a-f,h	Glyma10g35160.3:708,688 PACid:16281007_
			gma-MIR167a-f,h	Glyma10g35160.4:868,848 PACid:16281008_
			gma-MIR167a-f,h	Glyma10g35160.5:625,605 PACid:16281009_
			gma-MIR167a-f,h	Glyma10g35160.6:712,692 PACid:16281010_
			gma-MIR167a-f,h	Glyma11g01160.1:2643,2623 PACid:16282257_metalloendopeptidase
			gma-MIR167a-f,h	Glyma11g01160.2:2643,2623 PACid:16282258_
			gma-MIR167a-h (all)	Glyma11g31940.1:2947,2927 PACid:16285100_ARF8 (AUXIN RESPONSE FACTOR 8); transcription factor
			gma-MIR167a,b,d-f,h	Glyma13g17720.1:2013,1993 PACid:16290642_catalytic/ transferase
			gma-MIR167a-h (all)	Glyma13g29320.1:3368,3348 PACid:16291978_ARF6 (AUXIN RESPONSE FACTOR 6); transcription factor
			gma-MIR167a-h (all)	Glyma13g29320.2:3368,3348 PACid:16291979_
			gma-MIR167a-f,h	Glyma14g02750.1:533,513 PACid:16294138_DEAD/DEAH box helicase, putative
			gma-MIR167a-h (all)	Glyma14g03650.1:2444,2424 PACid:16294246_ARF6 (AUXIN RESPONSE FACTOR 6); transcription factor
			gma-MIR167a-h (all)	Glyma14g03650.2:2848,2828 PACid:16294247_
			gma-MIR167a-h (all)	Glyma14g38940.1:2794,2774 PACid:16296878_ARF8 (AUXIN RESPONSE FACTOR 8); transcription factor
			gma-MIR167a-h (all)	Glyma15g09750.1:2453,2433 PACid:16298234_ARF6 (AUXIN RESPONSE FACTOR 6); transcription factor
			gma-MIR167a,b,d-f,h	Glyma17g04790.1:840,820 PACid:16304426_catalytic/ transferase
			gma-MIR167a-h (all)	Glyma18g05330.1:2889,2869 PACid:16307991_ARF8 (AUXIN RESPONSE FACTOR 8); transcription factor
			gma-MIR167a-f,h	Glyma19g33690.1:1016,996 PACid:16313649_mRNA guanylyltransferase/ phosphatase/ polynucleotide 5\'-phosphatase/ protein tyrosine phosphatase/ protein tyrosine/serine/threonine phosphatase
gma-MIR167c	167	15	gma-MIR167a-h (all)	Glyma02g40650.1:2933,2913 PACid:16249707_ARF8 (AUXIN RESPONSE FACTOR 8); transcription factor
			gma-MIR167a-h (all)	Glyma02g40650.2:2315,2295 PACid:16249708_
			gma-MIR167a-h (all)	Glyma02g45100.1:2438,2418 PACid:16250234_ARF6 (AUXIN RESPONSE FACTOR 6); transcription factor
			gma-MIR167a-h (all)	Glyma05g27580.1:2297,2277 PACid:16259834_ARF6 (AUXIN RESPONSE FACTOR 6); transcription factor
			gma-MIR167a-h (all)	Glyma05g34520.1:379,359 PACid:16260678_ARR2 (ARABIDOPSIS RESPONSE REGULATOR 2); transcription factor/ two-component response regulator
			gma-MIR167a-h (all)	Glyma08g10550.1:2486,2466 PACid:16270663_ARF8 (AUXIN RESPONSE FACTOR 8); transcription factor
			gma-MIR167a-h (all)	Glyma08g10550.2:2483,2463 PACid:16270664_
			gma-MIR167a-f,h	Glyma10g35160.1:621,601 PACid:16281005_unknown protein
			gma-MIR167a-f,h	Glyma10g35160.2:864,844 PACid:16281006_
			gma-MIR167a-f,h	Glyma10g35160.3:708,688 PACid:16281007_
			gma-MIR167a-f,h	Glyma10g35160.4:868,848 PACid:16281008_
			gma-MIR167a-f,h	Glyma10g35160.5:625,605 PACid:16281009_
			gma-MIR167a-f,h	Glyma10g35160.6:712,692 PACid:16281010_
			gma-MIR167a-f,h	Glyma11g01160.1:2643,2623 PACid:16282257_metalloendopeptidase
			gma-MIR167a-f,h	Glyma11g01160.2:2643,2623 PACid:16282258_
			gma-MIR167a-h (all)	Glyma11g31940.1:2947,2927 PACid:16285100_ARF8 (AUXIN RESPONSE FACTOR 8); transcription factor
			gma-MIR167a-h (all)	Glyma13g29320.1:3368,3348 PACid:16291978_ARF6 (AUXIN RESPONSE FACTOR 6); transcription factor
			gma-MIR167a-h (all)	Glyma13g29320.2:3368,3348 PACid:16291979_
			gma-MIR167a-f,h	Glyma14g02750.1:533,513 PACid:16294138_DEAD/DEAH box helicase, putative
			gma-MIR167a-h (all)	Glyma14g03650.1:2444,2424 PACid:16294246_ARF6 (AUXIN RESPONSE FACTOR 6); transcription factor
			gma-MIR167a-h (all)	Glyma14g03650.2:2848,2828 PACid:16294247_
			gma-MIR167a-h (all)	Glyma14g38940.1:2794,2774 PACid:16296878_ARF8 (AUXIN RESPONSE FACTOR 8); transcription factor
			gma-MIR167a-h (all)	Glyma15g09750.1:2453,2433 PACid:16298234_ARF6 (AUXIN RESPONSE FACTOR 6); transcription factor
			gma-MIR167a-h (all)	Glyma18g05330.1:2889,2869 PACid:16307991_ARF8 (AUXIN RESPONSE FACTOR 8); transcription factor
			gma-MIR167a-f,h	Glyma19g33690.1:1016,996 PACid:16313649_mRNA guanylyltransferase/ phosphatase/ polynucleotide 5\'-phosphatase/ protein tyrosine phosphatase/ protein tyrosine/serine/threonine phosphatase
gma-MIR167e,f	167	18	gma-MIR167a,b,d-f,h	Glyma02g18250.1:701,681 PACid:16248444_transcription elongation factor-related
			gma-MIR167a,b,d-f,h	Glyma02g18250.2:809,789 PACid:16248445_
			gma-MIR167a,b,d-f,h	Glyma02g18250.3:99,79 PACid:16248446_
			gma-MIR167a-h (all)	Glyma02g40650.1:2933,2913 PACid:16249707_ARF8 (AUXIN RESPONSE FACTOR 8); transcription factor
			gma-MIR167a-h (all)	Glyma02g40650.2:2315,2295 PACid:16249708_
			gma-MIR167a-h (all)	Glyma02g45100.1:2438,2418 PACid:16250234_ARF6 (AUXIN RESPONSE FACTOR 6); transcription factor
			gma-MIR167a-h (all)	Glyma05g27580.1:2297,2277 PACid:16259834_ARF6 (AUXIN RESPONSE FACTOR 6); transcription factor
			gma-MIR167a-h (all)	Glyma05g34520.1:379,359 PACid:16260678_ARR2 (ARABIDOPSIS RESPONSE REGULATOR 2); transcription factor/ two-component response regulator
			gma-MIR167a-h (all)	Glyma08g10550.1:2486,2466 PACid:16270663_ARF8 (AUXIN RESPONSE FACTOR 8); transcription factor
			gma-MIR167a-h (all)	Glyma08g10550.2:2483,2463 PACid:16270664_
			gma-MIR167a-f,h	Glyma10g35160.1:621,601 PACid:16281005_unknown protein
			gma-MIR167a-f,h	Glyma10g35160.2:864,844 PACid:16281006_
			gma-MIR167a-f,h	Glyma10g35160.3:708,688 PACid:16281007_
			gma-MIR167a-f,h	Glyma10g35160.4:868,848 PACid:16281008_
			gma-MIR167a-f,h	Glyma10g35160.5:625,605 PACid:16281009_
			gma-MIR167a-f,h	Glyma10g35160.6:712,692 PACid:16281010_
			gma-MIR167a-f,h	Glyma11g01160.1:2643,2623 PACid:16282257_metalloendopeptidase
			gma-MIR167a-f,h	Glyma11g01160.2:2643,2623 PACid:16282258_
			gma-MIR167a-h (all)	Glyma11g31940.1:2947,2927 PACid:16285100_ARF8 (AUXIN RESPONSE FACTOR 8); transcription factor
			gma-MIR167a,b,d-f,h	Glyma13g17720.1:2013,1993 PACid:16290642_catalytic/ transferase
			gma-MIR167a-h (all)	Glyma13g29320.1:3368,3348 PACid:16291978_ARF6 (AUXIN RESPONSE FACTOR 6); transcription factor
			gma-MIR167a-h (all)	Glyma13g29320.2:3368,3348 PACid:16291979_
			gma-MIR167a-f,h	Glyma14g02750.1:533,513 PACid:16294138_DEAD/DEAH box helicase, putative
			gma-MIR167a-h (all)	Glyma14g03650.1:2444,2424 PACid:16294246_ARF6 (AUXIN RESPONSE FACTOR 6); transcription factor
			gma-MIR167a-h (all)	Glyma14g03650.2:2848,2828 PACid:16294247_
			gma-MIR167a-h (all)	Glyma14g38940.1:2794,2774 PACid:16296878_ARF8 (AUXIN RESPONSE FACTOR 8); transcription factor
			gma-MIR167a-h (all)	Glyma15g09750.1:2453,2433 PACid:16298234_ARF6 (AUXIN RESPONSE FACTOR 6); transcription factor
			gma-MIR167a,b,d-f,h	Glyma17g04790.1:840,820 PACid:16304426_catalytic/ transferase
			gma-MIR167a-h (all)	Glyma18g05330.1:2889,2869 PACid:16307991_ARF8 (AUXIN RESPONSE FACTOR 8); transcription factor
			gma-MIR167a-f,h	Glyma19g33690.1:1016,996 PACid:16313649_mRNA guanylyltransferase/ phosphatase/ polynucleotide 5\'-phosphatase/ protein tyrosine phosphatase/ protein tyrosine/serine/threonine phosphatase
gma-MIR167g	167	11	gma-MIR167a-h (all)	Glyma02g40650.1:2933,2912 PACid:16249707_ARF8 (AUXIN RESPONSE FACTOR 8); transcription factor
			gma-MIR167a-h (all)	Glyma02g40650.2:2315,2294 PACid:16249708_
			gma-MIR167a-h (all)	Glyma02g45100.1:2438,2417 PACid:16250234_ARF6 (AUXIN RESPONSE FACTOR 6); transcription factor
			gma-MIR167a-h (all)	Glyma05g27580.1:2297,2276 PACid:16259834_ARF6 (AUXIN RESPONSE FACTOR 6); transcription factor
			gma-MIR167a-h (all)	Glyma05g34520.1:379,358 PACid:16260678_ARR2 (ARABIDOPSIS RESPONSE REGULATOR 2); transcription factor/ two-component response regulator
			gma-MIR167a-h (all)	Glyma08g10550.1:2486,2465 PACid:16270663_ARF8 (AUXIN RESPONSE FACTOR 8); transcription factor
			gma-MIR167a-h (all)	Glyma08g10550.2:2483,2462 PACid:16270664_
			gma-MIR167a-h (all)	Glyma11g31940.1:2947,2926 PACid:16285100_ARF8 (AUXIN RESPONSE FACTOR 8); transcription factor
			gma-MIR167a-h (all)	Glyma13g29320.1:3368,3347 PACid:16291978_ARF6 (AUXIN RESPONSE FACTOR 6); transcription factor
			gma-MIR167a-h (all)	Glyma13g29320.2:3368,3347 PACid:16291979_
			gma-MIR167a-h (all)	Glyma14g03650.1:2444,2423 PACid:16294246_ARF6 (AUXIN RESPONSE FACTOR 6); transcription factor
			gma-MIR167a-h (all)	Glyma14g03650.2:2848,2827 PACid:16294247_
			gma-MIR167a-h (all)	Glyma14g38940.1:2794,2773 PACid:16296878_ARF8 (AUXIN RESPONSE FACTOR 8); transcription factor
			gma-MIR167a-h (all)	Glyma15g09750.1:2453,2432 PACid:16298234_ARF6 (AUXIN RESPONSE FACTOR 6); transcription factor
			gma-MIR167a-h (all)	Glyma18g05330.1:2889,2868 PACid:16307991_ARF8 (AUXIN RESPONSE FACTOR 8); transcription factor
gma-MIR167h	167	20	gma-MIR167a,b,d-f,h	Glyma02g18250.1:701,682 PACid:16248444_transcription elongation factor-related
			gma-MIR167a,b,d-f,h	Glyma02g18250.2:809,790 PACid:16248445_
			gma-MIR167a,b,d-f,h	Glyma02g18250.3:99,80 PACid:16248446_
			gma-MIR167a-h (all)	Glyma02g40650.1:2933,2914 PACid:16249707_ARF8 (AUXIN RESPONSE FACTOR 8); transcription factor
			gma-MIR167a-h (all)	Glyma02g40650.2:2315,2296 PACid:16249708_
			gma-MIR167a-h (all)	Glyma02g45100.1:2438,2419 PACid:16250234_ARF6 (AUXIN RESPONSE FACTOR 6); transcription factor
			gma-MIR167a-h (all)	Glyma05g27580.1:2297,2278 PACid:16259834_ARF6 (AUXIN RESPONSE FACTOR 6); transcription factor
			gma-MIR167a-h (all)	Glyma05g34520.1:379,360 PACid:16260678_ARR2 (ARABIDOPSIS RESPONSE REGULATOR 2); transcription factor/ two-component response regulator
			gma-MIR167h	Glyma07g07700.1:427,408 PACid:16266557_CRP (CRYPTIC PRECOCIOUS)
			gma-MIR167a-h (all)	Glyma08g10550.1:2486,2467 PACid:16270663_ARF8 (AUXIN RESPONSE FACTOR 8); transcription factor
			gma-MIR167a-h (all)	Glyma08g10550.2:2483,2464 PACid:16270664_
			gma-MIR167a-f,h	Glyma10g35160.1:621,602 PACid:16281005_unknown protein
			gma-MIR167a-f,h	Glyma10g35160.2:864,845 PACid:16281006_
			gma-MIR167a-f,h	Glyma10g35160.3:708,689 PACid:16281007_
			gma-MIR167a-f,h	Glyma10g35160.4:868,849 PACid:16281008_
			gma-MIR167a-f,h	Glyma10g35160.5:625,606 PACid:16281009_
			gma-MIR167a-f,h	Glyma10g35160.6:712,693 PACid:16281010_
			gma-MIR167a-f,h	Glyma11g01160.1:2643,2624 PACid:16282257_metalloendopeptidase
			gma-MIR167a-f,h	Glyma11g01160.2:2643,2624 PACid:16282258_
			gma-MIR167a-h (all)	Glyma11g31940.1:2947,2928 PACid:16285100_ARF8 (AUXIN RESPONSE FACTOR 8); transcription factor
			gma-MIR167a,b,d-f,h	Glyma13g17720.1:2013,1994 PACid:16290642_catalytic/ transferase
			gma-MIR167a-h (all)	Glyma13g29320.1:3368,3349 PACid:16291978_ARF6 (AUXIN RESPONSE FACTOR 6); transcription factor
			gma-MIR167a-h (all)	Glyma13g29320.2:3368,3349 PACid:16291979_
			gma-MIR167a-f,h	Glyma14g02750.1:533,514 PACid:16294138_DEAD/DEAH box helicase, putative
			gma-MIR167a-h (all)	Glyma14g03650.1:2444,2425 PACid:16294246_ARF6 (AUXIN RESPONSE FACTOR 6); transcription factor
			gma-MIR167a-h (all)	Glyma14g03650.2:2848,2829 PACid:16294247_
			gma-MIR167a-h (all)	Glyma14g38940.1:2794,2775 PACid:16296878_ARF8 (AUXIN RESPONSE FACTOR 8); transcription factor
			gma-MIR167a-h (all)	Glyma15g09750.1:2453,2434 PACid:16298234_ARF6 (AUXIN RESPONSE FACTOR 6); transcription factor
			gma-MIR167a,b,d-f,h	Glyma17g04790.1:840,821 PACid:16304426_catalytic/ transferase
			gma-MIR167a-h (all)	Glyma18g05330.1:2889,2870 PACid:16307991_ARF8 (AUXIN RESPONSE FACTOR 8); transcription factor
			gma-MIR167h	Glyma18g46710.1:519,500 PACid:16310656_CRP (CRYPTIC PRECOCIOUS)
			gma-MIR167a-f,h	Glyma19g33690.1:1016,997 PACid:16313649_mRNA guanylyltransferase/ phosphatase/ polynucleotide 5\'-phosphatase/ protein tyrosine phosphatase/ protein tyrosine/serine/threonine phosphatase
gma-MIR168a,b	168	2	gma-MIR168a,b	Glyma09g29720.1:418,398 PACid:16276645_AGO1 (ARGONAUTE 1); endoribonuclease/ miRNA binding / protein binding / siRNA binding
			gma-MIR168a,b	Glyma16g34300.1:543,523 PACid:16303833_AGO1 (ARGONAUTE 1); endoribonuclease/ miRNA binding / protein binding / siRNA binding
gma-MIR169a	169	12	gma-MIR169a-c,e-j	Glyma02g35190.1:1321,1301 PACid:16249116_NF-YA10 (NUCLEAR FACTOR Y, SUBUNIT A10); transcription factor
			gma-MIR169a-c,e-j, k-5p,l,m	Glyma02g47380.1:1257,1237 PACid:16250501_NF-YA9 (NUCLEAR FACTOR Y, SUBUNIT A9); specific transcriptional repressor/ transcription factor
			gma-MIR169a-c,e-j, k-5p,l,m	Glyma02g47380.3:1274,1254 PACid:16250503_
			gma-MIR169a-c,e-j	Glyma03g36140.1:1419,1399 PACid:16253501_NF-YA10 (NUCLEAR FACTOR Y, SUBUNIT A10); transcription factor
			gma-MIR169a-c,e-j	Glyma03g36140.2:1415,1395 PACid:16253502_
			gma-MIR169a-c,e-j	Glyma03g36140.3:1407,1387 PACid:16253503_
			gma-MIR169a-j	Glyma07g04050.1:1472,1452 PACid:16266116_NF-YA3 (NUCLEAR FACTOR Y, SUBUNIT A3); transcription factor
			gma-MIR169a-j	Glyma07g04050.2:1443,1423 PACid:16266117_
			gma-MIR169a-j	Glyma07g04050.3:1493,1473 PACid:16266118_
			gma-MIR169a-j	Glyma07g04050.4:1497,1477 PACid:16266119_
			gma-MIR169a-j	Glyma09g07960.1:940,920 PACid:16275141_NF-YA3 (NUCLEAR FACTOR Y, SUBUNIT A3); transcription factor
			gma-MIR169a-j	Glyma09g07960.2:994,974 PACid:16275142_
			gma-MIR169a-j	Glyma09g07960.3:1164,1144 PACid:16275143_
			gma-MIR169a-c,e-j	Glyma10g10240.1:1183,1163 PACid:16279145_NF-YA10 (NUCLEAR FACTOR Y, SUBUNIT A10); transcription factor
			gma-MIR169a-j	Glyma13g16770.1:1031,1011 PACid:16290526_NF-YA3 (NUCLEAR FACTOR Y, SUBUNIT A3); transcription factor
			gma-MIR169a-j	Glyma13g16770.2:923,903 PACid:16290527_
			gma-MIR169a-j	Glyma13g16770.3:789,769 PACid:16290528_
			gma-MIR169a-c,f,j,k-5p,l,m	Glyma14g01080.1:1314,1294 PACid:16293930_unknown protein
			gma-MIR169a-c,e-j,k-5p,l,m	Glyma14g01360.1:1457,1437 PACid:16293958_NF-YA9 (NUCLEAR FACTOR Y, SUBUNIT A9); specific transcriptional repressor/ transcription factor
			gma-MIR169a-j	Glyma15g18970.1:990,970 PACid:16299269_NF-YA3 (NUCLEAR FACTOR Y, SUBUNIT A3); transcription factor
			gma-MIR169a-j	Glyma17g05920.1:1271,1251 PACid:16304557_NF-YA8 (NUCLEAR FACTOR Y, SUBUNIT A8); transcription factor
			gma-MIR169a-c,e-j	Glyma19g38800.1:1394,1374 PACid:16314240_NF-YA10 (NUCLEAR FACTOR Y, SUBUNIT A10); transcription factor
gma-MIR169b	169	17	gma-MIR169a-c,e-j	Glyma02g35190.1:1321,1301 PACid:16249116_NF-YA10 (NUCLEAR FACTOR Y, SUBUNIT A10); transcription factor
			gma-MIR169a-c,e-j, k-5p,l,m	Glyma02g47380.1:1257,1237 PACid:16250501_NF-YA9 (NUCLEAR FACTOR Y, SUBUNIT A9); specific transcriptional repressor/ transcription factor
			gma-MIR169a-c,e-j, k-5p,l,m	Glyma02g47380.3:1274,1254 PACid:16250503_
			gma-MIR169a-c,e-j	Glyma03g36140.1:1419,1399 PACid:16253501_NF-YA10 (NUCLEAR FACTOR Y, SUBUNIT A10); transcription factor
			gma-MIR169a-c,e-j	Glyma03g36140.2:1415,1395 PACid:16253502_
			gma-MIR169a-c,e-j	Glyma03g36140.3:1407,1387 PACid:16253503_
			gma-MIR169a-j	Glyma07g04050.1:1472,1452 PACid:16266116_NF-YA3 (NUCLEAR FACTOR Y, SUBUNIT A3); transcription factor
			gma-MIR169a-j	Glyma07g04050.2:1443,1423 PACid:16266117_
			gma-MIR169a-j	Glyma07g04050.3:1493,1473 PACid:16266118_
			gma-MIR169a-j	Glyma07g04050.4:1497,1477 PACid:16266119_
			gma-MIR169b,c,e-j,k-5p,l,m	Glyma08g45030.1:1303,1283 PACid:16273878_NF-YA1 (NUCLEAR FACTOR Y, SUBUNIT A1); transcription factor
			gma-MIR169a-j	Glyma09g07960.1:940,920 PACid:16275141_NF-YA3 (NUCLEAR FACTOR Y, SUBUNIT A3); transcription factor
			gma-MIR169a-j	Glyma09g07960.2:994,974 PACid:16275142_
			gma-MIR169a-j	Glyma09g07960.3:1164,1144 PACid:16275143_
			gma-MIR169b,c	Glyma09g35260.1:659,639 PACid:16277267_high-affinity nickel-transport family protein
			gma-MIR169a-c,e-j	Glyma10g10240.1:1183,1163 PACid:16279145_NF-YA10 (NUCLEAR FACTOR Y, SUBUNIT A10); transcription factor
			gma-MIR169b,c	Glyma12g03750.1:716,696 PACid:16286292_high-affinity nickel-transport family protein
			gma-MIR169a-j	Glyma13g16770.1:1031,1011 PACid:16290526_NF-YA3 (NUCLEAR FACTOR Y, SUBUNIT A3); transcription factor
			gma-MIR169a-j	Glyma13g16770.2:923,903 PACid:16290527_
			gma-MIR169a-j	Glyma13g16770.3:789,769 PACid:16290528_
			gma-MIR169a-c,f,j,k-5p,l,m	Glyma14g01080.1:1314,1294 PACid:16293930_unknown protein
			gma-MIR169a-c,e-j,k-5p,l,m	Glyma14g01360.1:1457,1437 PACid:16293958_NF-YA9 (NUCLEAR FACTOR Y, SUBUNIT A9); specific transcriptional repressor/ transcription factor
			gma-MIR169a-j	Glyma15g18970.1:990,970 PACid:16299269_NF-YA3 (NUCLEAR FACTOR Y, SUBUNIT A3); transcription factor
			gma-MIR169a-j	Glyma17g05920.1:1271,1251 PACid:16304557_NF-YA8 (NUCLEAR FACTOR Y, SUBUNIT A8); transcription factor
			gma-MIR169b,c,e-j,k-5p,l,m	Glyma18g07890.1:966,946 PACid:16308242_NF-YA1 (NUCLEAR FACTOR Y, SUBUNIT A1); transcription factor
			gma-MIR169b,f,j	Glyma19g35620.1:870,850 PACid:16313872_AGD6; ARF GTPase activator/ DNA binding / zinc ion binding
			gma-MIR169a-c,e-j	Glyma19g38800.1:1394,1374 PACid:16314240_NF-YA10 (NUCLEAR FACTOR Y, SUBUNIT A10); transcription factor
gma-MIR169c	169	22	gma-MIR169a-c,e-j	Glyma02g35190.1:1321,1301 PACid:16249116_NF-YA10 (NUCLEAR FACTOR Y, SUBUNIT A10); transcription factor
			gma-MIR169a-c,e-j, k-5p,l,m	Glyma02g47380.1:1257,1237 PACid:16250501_NF-YA9 (NUCLEAR FACTOR Y, SUBUNIT A9); specific transcriptional repressor/ transcription factor
			gma-MIR169a-c,e-j, k-5p,l,m	Glyma02g47380.3:1274,1254 PACid:16250503_
			gma-MIR169c,e-j	Glyma03g36140.1:1362,1342 PACid:16253501_NF-YA10 (NUCLEAR FACTOR Y, SUBUNIT A10); transcription factor
			gma-MIR169c,e-j	Glyma03g36140.1:1388,1368 PACid:16253501_NF-YA10 (NUCLEAR FACTOR Y, SUBUNIT A10); transcription factor
			gma-MIR169a-c,e-j	Glyma03g36140.1:1419,1399 PACid:16253501_NF-YA10 (NUCLEAR FACTOR Y, SUBUNIT A10); transcription factor
			gma-MIR169c,e-j	Glyma03g36140.2:1358,1338 PACid:16253502_
			gma-MIR169c,e-j	Glyma03g36140.2:1384,1364 PACid:16253502_
			gma-MIR169a-c,e-j	Glyma03g36140.2:1415,1395 PACid:16253502_
			gma-MIR169c,e-j	Glyma03g36140.3:1350,1330 PACid:16253503_
			gma-MIR169c,e-j	Glyma03g36140.3:1376,1356 PACid:16253503_
			gma-MIR169a-c,e-j	Glyma03g36140.3:1407,1387 PACid:16253503_
			gma-MIR169a-j	Glyma07g04050.1:1472,1452 PACid:16266116_NF-YA3 (NUCLEAR FACTOR Y, SUBUNIT A3); transcription factor
			gma-MIR169a-j	Glyma07g04050.2:1443,1423 PACid:16266117_
			gma-MIR169a-j	Glyma07g04050.3:1493,1473 PACid:16266118_
			gma-MIR169a-j	Glyma07g04050.4:1497,1477 PACid:16266119_
			gma-MIR169b,c,e-j,k-5p,l,m	Glyma08g45030.1:1303,1283 PACid:16273878_NF-YA1 (NUCLEAR FACTOR Y, SUBUNIT A1); transcription factor
			gma-MIR169a-j	Glyma09g07960.1:940,920 PACid:16275141_NF-YA3 (NUCLEAR FACTOR Y, SUBUNIT A3); transcription factor
			gma-MIR169a-j	Glyma09g07960.2:994,974 PACid:16275142_
			gma-MIR169a-j	Glyma09g07960.3:1164,1144 PACid:16275143_
			gma-MIR169b,c	Glyma09g35260.1:659,639 PACid:16277267_high-affinity nickel-transport family protein
			gma-MIR169a-c,e-j	Glyma10g10240.1:1183,1163 PACid:16279145_NF-YA10 (NUCLEAR FACTOR Y, SUBUNIT A10); transcription factor
			gma-MIR169b,c	Glyma12g03750.1:716,696 PACid:16286292_high-affinity nickel-transport family protein
			gma-MIR169c,f-j,k-5p,l,m	Glyma12g36540.1:1270,1250 PACid:16289104_NF-YA1 (NUCLEAR FACTOR Y, SUBUNIT A1); transcription factor
			gma-MIR169c,f-j,k-5p,l,m	Glyma12g36540.2:1172,1152 PACid:16289105_
			gma-MIR169c,f-j,k-5p,l,m	Glyma12g36540.3:1179,1159 PACid:16289106_
			gma-MIR169c,f-j,k-5p,l,m	Glyma12g36540.4:1184,1164 PACid:16289107_
			gma-MIR169c,f-j,k-5p,l,m	Glyma12g36540.5:1151,1131 PACid:16289108_
			gma-MIR169a-j	Glyma13g16770.1:1031,1011 PACid:16290526_NF-YA3 (NUCLEAR FACTOR Y, SUBUNIT A3); transcription factor
			gma-MIR169a-j	Glyma13g16770.2:923,903 PACid:16290527_
			gma-MIR169a-j	Glyma13g16770.3:789,769 PACid:16290528_
			gma-MIR169c	Glyma13g26100.1:1098,1078 PACid:16291605_copper ion binding / methyltransferase
			gma-MIR169c,f-j,k-5p,l,m	Glyma13g27230.1:1159,1139 PACid:16291729_NF-YA1 (NUCLEAR FACTOR Y, SUBUNIT A1); transcription factor
			gma-MIR169c,f-j,k-5p,l,m	Glyma13g27230.2:1164,1144 PACid:16291730_
			gma-MIR169a-c,f,j,k-5p,l,m	Glyma14g01080.1:1314,1294 PACid:16293930_unknown protein
			gma-MIR169a-c,e-j,k-5p,l,m	Glyma14g01360.1:1457,1437 PACid:16293958_NF-YA9 (NUCLEAR FACTOR Y, SUBUNIT A9); specific transcriptional repressor/ transcription factor
			gma-MIR169a-j	Glyma15g18970.1:990,970 PACid:16299269_NF-YA3 (NUCLEAR FACTOR Y, SUBUNIT A3); transcription factor
			gma-MIR169a-j	Glyma17g05920.1:1271,1251 PACid:16304557_NF-YA8 (NUCLEAR FACTOR Y, SUBUNIT A8); transcription factor
			gma-MIR169b,c,e-j,k-5p,l,m	Glyma18g07890.1:966,946 PACid:16308242_NF-YA1 (NUCLEAR FACTOR Y, SUBUNIT A1); transcription factor
			gma-MIR169c,e-j	Glyma19g38800.1:1363,1343 PACid:16314240_NF-YA10 (NUCLEAR FACTOR Y, SUBUNIT A10); transcription factor
			gma-MIR169a-c,e-j	Glyma19g38800.1:1394,1374 PACid:16314240_NF-YA10 (NUCLEAR FACTOR Y, SUBUNIT A10); transcription factor
gma-MIR169d	169	5	gma-MIR169a-j	Glyma07g04050.1:1473,1451 PACid:16266116_NF-YA3 (NUCLEAR FACTOR Y, SUBUNIT A3); transcription factor
			gma-MIR169a-j	Glyma07g04050.2:1444,1422 PACid:16266117_
			gma-MIR169a-j	Glyma07g04050.3:1494,1472 PACid:16266118_
			gma-MIR169a-j	Glyma07g04050.4:1498,1476 PACid:16266119_
			gma-MIR169a-j	Glyma09g07960.1:941,919 PACid:16275141_NF-YA3 (NUCLEAR FACTOR Y, SUBUNIT A3); transcription factor
			gma-MIR169a-j	Glyma09g07960.2:995,973 PACid:16275142_
			gma-MIR169a-j	Glyma09g07960.3:1165,1143 PACid:16275143_
			gma-MIR169a-j	Glyma13g16770.1:1032,1010 PACid:16290526_NF-YA3 (NUCLEAR FACTOR Y, SUBUNIT A3); transcription factor
			gma-MIR169a-j	Glyma13g16770.2:924,902 PACid:16290527_
			gma-MIR169a-j	Glyma13g16770.3:790,768 PACid:16290528_
			gma-MIR169a-j	Glyma15g18970.1:991,969 PACid:16299269_NF-YA3 (NUCLEAR FACTOR Y, SUBUNIT A3); transcription factor
			gma-MIR169a-j	Glyma17g05920.1:1272,1250 PACid:16304557_NF-YA8 (NUCLEAR FACTOR Y, SUBUNIT A8); transcription factor
gma-MIR169e,g,h,i	169	18	gma-MIR169a-c,e-j	Glyma02g35190.1:1320,1301 PACid:16249116_NF-YA10 (NUCLEAR FACTOR Y, SUBUNIT A10); transcription factor
			gma-MIR169a-c,e-j, k-5p,l,m	Glyma02g47380.1:1256,1237 PACid:16250501_NF-YA9 (NUCLEAR FACTOR Y, SUBUNIT A9); specific transcriptional repressor/ transcription factor
			gma-MIR169a-c,e-j, k-5p,l,m	Glyma02g47380.3:1273,1254 PACid:16250503_
			gma-MIR169c,e-j	Glyma03g36140.1:1361,1342 PACid:16253501_NF-YA10 (NUCLEAR FACTOR Y, SUBUNIT A10); transcription factor
			gma-MIR169c,e-j	Glyma03g36140.1:1387,1368 PACid:16253501_NF-YA10 (NUCLEAR FACTOR Y, SUBUNIT A10); transcription factor
			gma-MIR169a-c,e-j	Glyma03g36140.1:1418,1399 PACid:16253501_NF-YA10 (NUCLEAR FACTOR Y, SUBUNIT A10); transcription factor
			gma-MIR169c,e-j	Glyma03g36140.2:1357,1338 PACid:16253502_
			gma-MIR169c,e-j	Glyma03g36140.2:1383,1364 PACid:16253502_
			gma-MIR169a-c,e-j	Glyma03g36140.2:1414,1395 PACid:16253502_
			gma-MIR169c,e-j	Glyma03g36140.3:1349,1330 PACid:16253503_
			gma-MIR169c,e-j	Glyma03g36140.3:1375,1356 PACid:16253503_
			gma-MIR169a-c,e-j	Glyma03g36140.3:1406,1387 PACid:16253503_
			gma-MIR169e,g,h,i	Glyma05g34960.1:1177,1158 PACid:16260732_JAZ3 (JASMONATE-ZIM-DOMAIN PROTEIN 3)
			gma-MIR169e,g,h,i	Glyma05g34960.2:793,774 PACid:16260733_
			gma-MIR169e,g,h,i	Glyma05g34960.3:1168,1149 PACid:16260734_
			gma-MIR169e,g,h,i	Glyma05g34960.4:1006,987 PACid:16260735_
			gma-MIR169e,g,h,i	Glyma05g34960.5:1099,1080 PACid:16260736_
			gma-MIR169e,g,h,i	Glyma05g34960.6:1171,1152 PACid:16260737_
			gma-MIR169e,g,h,i	Glyma05g34960.7:1078,1059 PACid:16260738_
			gma-MIR169a-j	Glyma07g04050.1:1471,1452 PACid:16266116_NF-YA3 (NUCLEAR FACTOR Y, SUBUNIT A3); transcription factor
			gma-MIR169a-j	Glyma07g04050.2:1442,1423 PACid:16266117_
			gma-MIR169a-j	Glyma07g04050.3:1492,1473 PACid:16266118_
			gma-MIR169a-j	Glyma07g04050.4:1496,1477 PACid:16266119_
			gma-MIR169e,g,h,i	Glyma08g04770.1:1145,1126 PACid:16269977_JAZ3 (JASMONATE-ZIM-DOMAIN PROTEIN 3)
			gma-MIR169e,g,h,i	Glyma08g04770.2:1336,1317 PACid:16269978_
			gma-MIR169e,g,h,i	Glyma08g04770.3:1178,1159 PACid:16269979_
			gma-MIR169e,g,h,i	Glyma08g04770.4:1145,1126 PACid:16269980_
			gma-MIR169b,c,e-j	Glyma08g45030.1:1302,1283 PACid:16273878_NF-YA1 (NUCLEAR FACTOR Y, SUBUNIT A1); transcription factor
			gma-MIR169a-j	Glyma09g07960.1:939,920 PACid:16275141_NF-YA3 (NUCLEAR FACTOR Y, SUBUNIT A3); transcription factor
			gma-MIR169a-j	Glyma09g07960.2:993,974 PACid:16275142_
			gma-MIR169a-j	Glyma09g07960.3:1163,1144 PACid:16275143_
			gma-MIR169a-c,e-j	Glyma10g10240.1:1182,1163 PACid:16279145_NF-YA10 (NUCLEAR FACTOR Y, SUBUNIT A10); transcription factor
			gma-MIR169a-j	Glyma13g16770.1:1030,1011 PACid:16290526_NF-YA3 (NUCLEAR FACTOR Y, SUBUNIT A3); transcription factor
			gma-MIR169a-j	Glyma13g16770.2:922,903 PACid:16290527_
			gma-MIR169a-j	Glyma13g16770.3:788,769 PACid:16290528_
			gma-MIR169a-c,e-j,k-5p,l,m	Glyma14g01360.1:1456,1437 PACid:16293958_NF-YA9 (NUCLEAR FACTOR Y, SUBUNIT A9); specific transcriptional repressor/ transcription factor
			gma-MIR169a-j	Glyma15g18970.1:989,970 PACid:16299269_NF-YA3 (NUCLEAR FACTOR Y, SUBUNIT A3); transcription factor
			gma-MIR169a-j	Glyma17g05920.1:1270,1251 PACid:16304557_NF-YA8 (NUCLEAR FACTOR Y, SUBUNIT A8); transcription factor
			gma-MIR169b,c,e-j,k-5p,l,m	Glyma18g07890.1:965,946 PACid:16308242_NF-YA1 (NUCLEAR FACTOR Y, SUBUNIT A1); transcription factor
			gma-MIR169c,e-j	Glyma19g38800.1:1362,1343 PACid:16314240_NF-YA10 (NUCLEAR FACTOR Y, SUBUNIT A10); transcription factor
			gma-MIR169a-c,e-j	Glyma19g38800.1:1393,1374 PACid:16314240_NF-YA10 (NUCLEAR FACTOR Y, SUBUNIT A10); transcription factor
gma-MIR169f,j	169	22	gma-MIR169f,j	Glyma01g03030.1:707,689 PACid:16243218_CYCD2;1 (Cyclin D2;1); cyclin-dependent protein kinase regulator/ protein binding
			gma-MIR169a-c,e-j	Glyma02g35190.1:1321,1303 PACid:16249116_NF-YA10 (NUCLEAR FACTOR Y, SUBUNIT A10); transcription factor
			gma-MIR169a-c,e-j, k-5p,l,m	Glyma02g47380.1:1257,1239 PACid:16250501_NF-YA9 (NUCLEAR FACTOR Y, SUBUNIT A9); specific transcriptional repressor/ transcription factor
			gma-MIR169a-c,e-j, k-5p,l,m	Glyma02g47380.3:1274,1256 PACid:16250503_
			gma-MIR169c,e-j	Glyma03g36140.1:1362,1344 PACid:16253501_NF-YA10 (NUCLEAR FACTOR Y, SUBUNIT A10); transcription factor
			gma-MIR169c,e-j	Glyma03g36140.1:1388,1370 PACid:16253501_NF-YA10 (NUCLEAR FACTOR Y, SUBUNIT A10); transcription factor
			gma-MIR169a-c,e-j	Glyma03g36140.1:1419,1401 PACid:16253501_NF-YA10 (NUCLEAR FACTOR Y, SUBUNIT A10); transcription factor
			gma-MIR169c,e-j	Glyma03g36140.2:1358,1340 PACid:16253502_
			gma-MIR169c,e-j	Glyma03g36140.2:1384,1366 PACid:16253502_
			gma-MIR169a-c,e-j	Glyma03g36140.2:1415,1397 PACid:16253502_
			gma-MIR169c,e-j	Glyma03g36140.3:1350,1332 PACid:16253503_
			gma-MIR169c,e-j	Glyma03g36140.3:1376,1358 PACid:16253503_
			gma-MIR169a-c,e-j	Glyma03g36140.3:1407,1389 PACid:16253503_
			gma-MIR169a-j	Glyma07g04050.1:1472,1454 PACid:16266116_NF-YA3 (NUCLEAR FACTOR Y, SUBUNIT A3); transcription factor
			gma-MIR169a-j	Glyma07g04050.2:1443,1425 PACid:16266117_
			gma-MIR169a-j	Glyma07g04050.3:1493,1475 PACid:16266118_
			gma-MIR169a-j	Glyma07g04050.4:1497,1479 PACid:16266119_
			gma-MIR169b,c,e-j,k-5p,l,m	Glyma08g45030.1:1303,1285 PACid:16273878_NF-YA1 (NUCLEAR FACTOR Y, SUBUNIT A1); transcription factor
			gma-MIR169a-j	Glyma09g07960.1:940,922 PACid:16275141_NF-YA3 (NUCLEAR FACTOR Y, SUBUNIT A3); transcription factor
			gma-MIR169a-j	Glyma09g07960.2:994,976 PACid:16275142_
			gma-MIR169a-j	Glyma09g07960.3:1164,1146 PACid:16275143_
			gma-MIR169a-c,e-j	Glyma10g10240.1:1183,1165 PACid:16279145_NF-YA10 (NUCLEAR FACTOR Y, SUBUNIT A10); transcription factor
			gma-MIR169c,f-j,k-5p,l,m	Glyma12g36540.1:1270,1252 PACid:16289104_NF-YA1 (NUCLEAR FACTOR Y, SUBUNIT A1); transcription factor
			gma-MIR169c,f-j,k-5p,l,m	Glyma12g36540.2:1172,1154 PACid:16289105_
			gma-MIR169c,f-j,k-5p,l,m	Glyma12g36540.3:1179,1161 PACid:16289106_
			gma-MIR169c,f-j,k-5p,l,m	Glyma12g36540.4:1184,1166 PACid:16289107_
			gma-MIR169c,f-j,k-5p,l,m	Glyma12g36540.5:1151,1133 PACid:16289108_
			gma-MIR169a-j	Glyma13g16770.1:1031,1013 PACid:16290526_NF-YA3 (NUCLEAR FACTOR Y, SUBUNIT A3); transcription factor
			gma-MIR169a-j	Glyma13g16770.2:923,905 PACid:16290527_
			gma-MIR169a-j	Glyma13g16770.3:789,771 PACid:16290528_
			gma-MIR169c,f-j,k-5p,l,m	Glyma13g27230.1:1159,1141 PACid:16291729_NF-YA1 (NUCLEAR FACTOR Y, SUBUNIT A1); transcription factor
			gma-MIR169c,f-j,k-5p,l,m	Glyma13g27230.2:1164,1146 PACid:16291730_
			gma-MIR169a-c,f,j,k-5p,l,m	Glyma14g01080.1:1314,1296 PACid:16293930_unknown protein
			gma-MIR169a-c,e-j,k-5p,l,m	Glyma14g01360.1:1457,1439 PACid:16293958_NF-YA9 (NUCLEAR FACTOR Y, SUBUNIT A9); specific transcriptional repressor/ transcription factor
			gma-MIR169a-j	Glyma15g18970.1:990,972 PACid:16299269_NF-YA3 (NUCLEAR FACTOR Y, SUBUNIT A3); transcription factor
			gma-MIR169a-j	Glyma17g05920.1:1271,1253 PACid:16304557_NF-YA8 (NUCLEAR FACTOR Y, SUBUNIT A8); transcription factor
			gma-MIR169b,c,e-j,k-5p,l,m	Glyma18g07890.1:966,948 PACid:16308242_NF-YA1 (NUCLEAR FACTOR Y, SUBUNIT A1); transcription factor
			gma-MIR169b,f,j	Glyma19g35620.1:870,852 PACid:16313872_AGD6; ARF GTPase activator/ DNA binding / zinc ion binding
			gma-MIR169c,e-j	Glyma19g38800.1:1363,1345 PACid:16314240_NF-YA10 (NUCLEAR FACTOR Y, SUBUNIT A10); transcription factor
			gma-MIR169a-c,e-j	Glyma19g38800.1:1394,1376 PACid:16314240_NF-YA10 (NUCLEAR FACTOR Y, SUBUNIT A10); transcription factor
			gma-MIR169f,j	Glyma19g40150.1:533,515 PACid:16314404_drought-responsive family protein
gma-MIR169k-3p*	169	1	gma-MIR169k-3p	Glyma19g44310.1:1615,1595 PACid:16314897_JAR1 (JASMONATE RESISTANT 1); ATP binding / adenylyltransferase/ catalytic/ jasmonate-amino synthetase
gma-MIR169k-5p	169	7	gma-MIR169a-c,e-j, k-5p,l,m	Glyma02g47380.1:1257,1237 PACid:16250501_NF-YA9 (NUCLEAR FACTOR Y, SUBUNIT A9); specific transcriptional repressor/ transcription factor
			gma-MIR169a-c,e-j, k-5p,l,m	Glyma02g47380.3:1274,1254 PACid:16250503_
			gma-MIR169b,c,e-j,k-5p,l,m	Glyma08g45030.1:1303,1283 PACid:16273878_NF-YA1 (NUCLEAR FACTOR Y, SUBUNIT A1); transcription factor
			gma-MIR169c,f-j,k-5p,l,m	Glyma12g36540.1:1270,1250 PACid:16289104_NF-YA1 (NUCLEAR FACTOR Y, SUBUNIT A1); transcription factor
			gma-MIR169c,f-j,k-5p,l,m	Glyma12g36540.2:1172,1152 PACid:16289105_
			gma-MIR169c,f-j,k-5p,l,m	Glyma12g36540.3:1179,1159 PACid:16289106_
			gma-MIR169c,f-j,k-5p,l,m	Glyma12g36540.4:1184,1164 PACid:16289107_
			gma-MIR169c,f-j,k-5p,l,m	Glyma12g36540.5:1151,1131 PACid:16289108_
			gma-MIR169c,f-j,k-5p,l,m	Glyma13g27230.1:1159,1139 PACid:16291729_NF-YA1 (NUCLEAR FACTOR Y, SUBUNIT A1); transcription factor
			gma-MIR169c,f-j,k-5p,l,m	Glyma13g27230.2:1164,1144 PACid:16291730_
			gma-MIR169a-c,f,j,k-5p,l,m	Glyma14g01080.1:1314,1294 PACid:16293930_unknown protein
			gma-MIR169a-c,e-j,k-5p,l,m	Glyma14g01360.1:1457,1437 PACid:16293958_NF-YA9 (NUCLEAR FACTOR Y, SUBUNIT A9); specific transcriptional repressor/ transcription factor
			gma-MIR169b,c,e-j,k-5p,l,m	Glyma18g07890.1:966,946 PACid:16308242_NF-YA1 (NUCLEAR FACTOR Y, SUBUNIT A1); transcription factor
gma-MIR169l,m	169	7	gma-MIR169a-c,e-j, k-5p,l,m	Glyma02g47380.1:1257,1237 PACid:16250501_NF-YA9 (NUCLEAR FACTOR Y, SUBUNIT A9); specific transcriptional repressor/ transcription factor
			gma-MIR169a-c,e-j, k-5p,l,m	Glyma02g47380.3:1274,1254 PACid:16250503_
			gma-MIR169b,c,e-j,k-5p,l,m	Glyma08g45030.1:1303,1283 PACid:16273878_NF-YA1 (NUCLEAR FACTOR Y, SUBUNIT A1); transcription factor
			gma-MIR169c,f-j,k-5p,l,m	Glyma12g36540.1:1270,1250 PACid:16289104_NF-YA1 (NUCLEAR FACTOR Y, SUBUNIT A1); transcription factor
			gma-MIR169c,f-j,k-5p,l,m	Glyma12g36540.2:1172,1152 PACid:16289105_
			gma-MIR169c,f-j,k-5p,l,m	Glyma12g36540.3:1179,1159 PACid:16289106_
			gma-MIR169c,f-j,k-5p,l,m	Glyma12g36540.4:1184,1164 PACid:16289107_
			gma-MIR169c,f-j,k-5p,l,m	Glyma12g36540.5:1151,1131 PACid:16289108_
			gma-MIR169c,f-j,k-5p,l,m	Glyma13g27230.1:1159,1139 PACid:16291729_NF-YA1 (NUCLEAR FACTOR Y, SUBUNIT A1); transcription factor
			gma-MIR169c,f-j,k-5p,l,m	Glyma13g27230.2:1164,1144 PACid:16291730_
			gma-MIR169a-c,f,j,k-5p,l,m	Glyma14g01080.1:1314,1294 PACid:16293930_unknown protein
			gma-MIR169a-c,e-j,k-5p,l,m	Glyma14g01360.1:1457,1437 PACid:16293958_NF-YA9 (NUCLEAR FACTOR Y, SUBUNIT A9); specific transcriptional repressor/ transcription factor
			gma-MIR169b,c,e-j,k-5p,l,m	Glyma18g07890.1:966,946 PACid:16308242_NF-YA1 (NUCLEAR FACTOR Y, SUBUNIT A1); transcription factor
gma-MIR169n	169	0
gma-MIR170n	170	6	gma-MIR171a,d-l,q, gma-MIR170n	Glyma01g18100.1:788,768 PACid:16244100_scarecrow-like transcription factor 6 (SCL6)
			gma-MIR171a,d-l,q, gma-MIR170n	Glyma01g33270.1:1211,1191 PACid:16245027_scarecrow-like transcription factor 6 (SCL6)
			gma-MIR171d-j, gma-MIR170n	Glyma01g38360.1:669,649 PACid:16245593_transcription factor
			gma-MIR171a,d-l,q gma-MIR170n	Glyma03g03760.1:1740,1720 PACid:16251027_scarecrow-like transcription factor 6 (SCL6)
			gma-MIR171d-j, gma-MIR170n	Glyma11g06980.1:509,489 PACid:16282953_transcription factor
			gma-MIR171a,d-l, gma-MIR170n	Glyma11g17490.1:1157,1137 PACid:16284155_scarecrow-like transcription factor 6 (SCL6)
gma-MIR171b,o	171	1	gma-MIR171b,o	Glyma11g13010.1:1123,1103 PACid:16283699_pentatricopeptide (PPR) repeat-containing protein
gma-MIR171b*	171	0	gma-MIR171b*
gma-MIR171c	171	0	gma-MIR171c
gma-MIR171d-j	171	6	gma-MIR171a,d-l,q, gma-MIR170n	Glyma01g18100.1:788,768 PACid:16244100_scarecrow-like transcription factor 6 (SCL6)
			gma-MIR171a,d-l,q, gma-MIR170n	Glyma01g33270.1:1211,1191 PACid:16245027_scarecrow-like transcription factor 6 (SCL6)
			gma-MIR171d-j, gma-MIR170n	Glyma01g38360.1:669,649 PACid:16245593_transcription factor
			gma-MIR171a,d-l,q gma-MIR170n	Glyma03g03760.1:1740,1720 PACid:16251027_scarecrow-like transcription factor 6 (SCL6)
			gma-MIR171d-j, gma-MIR170n	Glyma11g06980.1:509,489 PACid:16282953_transcription factor
			gma-MIR171a,d-l,q gma-MIR170n	Glyma11g17490.1:1157,1137 PACid:16284155_scarecrow-like transcription factor 6 (SCL6)
gma-MIR171k,l	171	4	gma-MIR171a,d-l,q, gma-MIR170n	Glyma01g18100.1:785,765 PACid:16244100_scarecrow-like transcription factor 6 (SCL6)
			gma-MIR171a,d-l,q, gma-MIR170n	Glyma01g33270.1:1208,1188 PACid:16245027_scarecrow-like transcription factor 6 (SCL6)
			gma-MIR171a,d-l,q gma-MIR170n	Glyma03g03760.1:1737,1717 PACid:16251027_scarecrow-like transcription factor 6 (SCL6)
			gma-MIR171a,d-l,q gma-MIR170n	Glyma11g17490.1:1154,1134 PACid:16284155_scarecrow-like transcription factor 6 (SCL6)
gma-MIR171m,n	171	1	gma-MIR171m,n	Glyma09g30800.1:726,707 PACid:16276767_HON4; DNA binding
gma-MIR171p	171	12	gma-MIR171p	Glyma06g40000.1:1923,1903 PACid:16264704_ATP binding / protein kinase/ protein serine/threonine kinase/ protein tyrosine kinase/ sugar binding
			gma-MIR171p	Glyma06g40110.1:1746,1726 PACid:16264714_ATP binding / protein kinase/ protein serine/threonine kinase/ protein tyrosine kinase/ sugar binding
			gma-MIR171p	Glyma07g18520.1:2878,2858 PACid:16267700_protein kinase family protein
			gma-MIR171p	Glyma09g29940.1:305,285 PACid:16276666_MYB52 (MYB DOMAIN PROTEIN 52); DNA binding / transcription factor
			gma-MIR171p	Glyma10g10160.1:5823,5803 PACid:16279138_EMB2016 (embryo defective 2016)
			gma-MIR171p	Glyma10g42260.1:636,616 PACid:16281847_AtCXE17 (Arabidopsis thaliana carboxyesterase 17); hydrolase
			gma-MIR171p	Glyma12g20890.1:1842,1822 PACid:16287879_ATP binding / protein kinase/ protein serine/threonine kinase/ protein tyrosine kinase/ sugar binding
			gma-MIR171p	Glyma12g21030.1:1861,1841 PACid:16287893_ATP binding / protein kinase/ protein serine/threonine kinase/ protein tyrosine kinase/ sugar binding
			gma-MIR171p	Glyma13g22990.1:1650,1630 PACid:16291240_ATP binding / protein kinase/ protein serine/threonine kinase/ protein tyrosine kinase/ sugar binding
			gma-MIR171p	Glyma16g13610.1:5029,5009 PACid:16302184_DRT101 (DNA-DAMAGE-REPAIR/TOLERATION 101); intramolecular transferase, phosphotransferases / magnesium ion binding
			gma-MIR171p	Glyma16g34490.1:245,225 PACid:16303853_MYB52 (MYB DOMAIN PROTEIN 52); DNA binding / transcription factor
			gma-MIR171p	Glyma19g24770.1:31,11 PACid:16312729_MYB52 (MYB DOMAIN PROTEIN 52); DNA binding / transcription factor
gma-MIR171q	171	4	gma-MIR171a,d-l,q, gma-MIR170n	Glyma01g18100.1:785,765 PACid:16244100_scarecrow-like transcription factor 6 (SCL6)
			gma-MIR171a,d-l,q, gma-MIR170n	Glyma01g33270.1:1208,1188 PACid:16245027_scarecrow-like transcription factor 6 (SCL6)
			gma-MIR171a,d-l,q gma-MIR170n	Glyma03g03760.1:1737,1717 PACid:16251027_scarecrow-like transcription factor 6 (SCL6)
			gma-MIR171a,d-l,q gma-MIR170n	Glyma11g17490.1:1154,1134 PACid:16284155_scarecrow-like transcription factor 6 (SCL6)
gma-MIR172a,b,g,h	172	17	gma-MIR172a-c,f-h	Glyma01g03870.1:1095,1075 PACid:16243323_ATTPS9; transferase, transferring glycosyl groups / trehalose-phosphatase
			gma-MIR172a-k (all)	Glyma01g39520.1:1718,1698 PACid:16245723_AP2 (APETALA 2); transcription factor
			gma-MIR172a-k (all)	Glyma01g39520.2:1709,1689 PACid:16245724_
			gma-MIR172a-c,f-k	Glyma02g09600.1:1478,1458 PACid:16247532_RAP2.7 (RELATED TO AP2.7); DNA binding / transcription factor
			gma-MIR172a-k (all)	Glyma03g33470.1:1252,1232 PACid:16253197_AP2 (APETALA 2); transcription factor
			gma-MIR172a-k (all)	Glyma05g18170.1:1161,1141 PACid:16259063_AP2 (APETALA 2); transcription factor
			gma-MIR172a-c,f-k	Glyma08g39870.1:2145,2125 PACid:16273298_ATTPS10 (trehalose phosphate synthase); transferase, transferring glycosyl groups / trehalose-phosphatase
			gma-MIR172a-c,f-k	Glyma08g39870.2:2421,2401 PACid:16273299_
			gma-MIR172a-c,f-k	Glyma09g36040.1:141,121 PACid:16277351_protein kinase family protein
			gma-MIR172a-k (all)	Glyma11g05720.1:1786,1766 PACid:16282816_AP2 (APETALA 2); transcription factor
			gma-MIR172a-k (all)	Glyma11g15650.1:1820,1800 PACid:16284023_RAP2.7 (RELATED TO AP2.7); DNA binding / transcription factor
			gma-MIR172a-k (all)	Glyma11g15650.3:1778,1758 PACid:16284025_
			gma-MIR172a-c,f-k	Glyma12g01310.1:257,237 PACid:16285955_protein kinase family protein
			gma-MIR172a-k (all)	Glyma12g07800.1:1772,1752 PACid:16286791_RAP2.7 (RELATED TO AP2.7); DNA binding / transcription factor
			gma-MIR172a-k (all)	Glyma12g07800.2:1769,1749 PACid:16286792_
			gma-MIR172a-k (all)	Glyma13g40470.1:1807,1787 PACid:16293286_RAP2.7 (RELATED TO AP2.7); DNA binding / transcription factor
			gma-MIR172a-k (all)	Glyma13g40470.2:970,950 PACid:16293287_
			gma-MIR172a-k (all)	Glyma13g40470.3:603,583 PACid:16293288_
			gma-MIR172a,b,f-h	Glyma14g24770.1:218,198 PACid:16295993_transducin family protein / WD-40 repeat family protein
			gma-MIR172a-k (all)	Glyma15g04930.1:1288,1268 PACid:16297670_RAP2.7 (RELATED TO AP2.7); DNA binding / transcription factor
			gma-MIR172a-k (all)	Glyma17g18640.1:1982,1962 PACid:16306041_AP2 (APETALA 2); transcription factor
			gma-MIR172a-k (all)	Glyma17g18640.2:1979,1959 PACid:16306042_
			gma-MIR172a-c,f-k	Glyma18g18590.1:2315,2295 PACid:16309100_ATTPS9; transferase, transferring glycosyl groups / trehalose-phosphatase
			gma-MIR172a-k (all)	Glyma19g36200.1:1456,1436 PACid:16313942_AP2 (APETALA 2); transcription factor
gma-MIR172c	172	17	gma-MIR172a-c,f-h	Glyma01g03870.1:1095,1075 PACid:16243323_ATTPS9; transferase, transferring glycosyl groups / trehalose-phosphatase
			gma-MIR172a-k (all)	Glyma01g39520.1:1718,1698 PACid:16245723_AP2 (APETALA 2); transcription factor
			gma-MIR172a-k (all)	Glyma01g39520.2:1709,1689 PACid:16245724_
			gma-MIR172a-c,f-k	Glyma02g09600.1:1478,1458 PACid:16247532_RAP2.7 (RELATED TO AP2.7); DNA binding / transcription factor
			gma-MIR172a-k (all)	Glyma03g33470.1:1252,1232 PACid:16253197_AP2 (APETALA 2); transcription factor
			gma-MIR172a-k (all)	Glyma05g18170.1:1161,1141 PACid:16259063_AP2 (APETALA 2); transcription factor
			gma-MIR172a-c,f-k	Glyma08g39870.1:2145,2125 PACid:16273298_ATTPS10 (trehalose phosphate synthase); transferase, transferring glycosyl groups / trehalose-phosphatase
			gma-MIR172a-c,f-k	Glyma08g39870.2:2421,2401 PACid:16273299_
			gma-MIR172a-c,f-k	Glyma09g36040.1:141,121 PACid:16277351_protein kinase family protein
			gma-MIR172a-k (all)	Glyma11g05720.1:1786,1766 PACid:16282816_AP2 (APETALA 2); transcription factor
			gma-MIR172a-k (all)	Glyma11g15650.1:1820,1800 PACid:16284023_RAP2.7 (RELATED TO AP2.7); DNA binding / transcription factor
			gma-MIR172a-k (all)	Glyma11g15650.3:1778,1758 PACid:16284025_
			gma-MIR172a-c,f-k	Glyma12g01310.1:257,237 PACid:16285955_protein kinase family protein
			gma-MIR172a-k (all)	Glyma12g07800.1:1772,1752 PACid:16286791_RAP2.7 (RELATED TO AP2.7); DNA binding / transcription factor
			gma-MIR172a-k (all)	Glyma12g07800.2:1769,1749 PACid:16286792_
			gma-MIR172a-k (all)	Glyma13g40470.1:1807,1787 PACid:16293286_RAP2.7 (RELATED TO AP2.7); DNA binding / transcription factor
			gma-MIR172a-k (all)	Glyma13g40470.2:970,950 PACid:16293287_
			gma-MIR172a-k (all)	Glyma13g40470.3:603,583 PACid:16293288_
			gma-MIR172a-k (all)	Glyma15g04930.1:1288,1268 PACid:16297670_RAP2.7 (RELATED TO AP2.7); DNA binding / transcription factor
			gma-MIR172c,f	Glyma16g24270.1:599,579 PACid:16302731_serine carboxypeptidase S28 family protein
			gma-MIR172a-k (all)	Glyma17g18640.1:1982,1962 PACid:16306041_AP2 (APETALA 2); transcription factor
			gma-MIR172a-k (all)	Glyma17g18640.2:1979,1959 PACid:16306042_
			gma-MIR172a-c,f-k	Glyma18g18590.1:2315,2295 PACid:16309100_ATTPS9; transferase, transferring glycosyl groups / trehalose-phosphatase
			gma-MIR172a-k (all)	Glyma19g36200.1:1456,1436 PACid:16313942_AP2 (APETALA 2); transcription factor
gma-MIR172d,e	172	10	gma-MIR172a-k (all)	Glyma01g39520.1:1718,1695 PACid:16245723_AP2 (APETALA 2); transcription factor
			gma-MIR172a-k (all)	Glyma01g39520.2:1709,1686 PACid:16245724_
			gma-MIR172a-k (all)	Glyma03g33470.1:1252,1229 PACid:16253197_AP2 (APETALA 2); transcription factor
			gma-MIR172a-k (all)	Glyma05g18170.1:1161,1138 PACid:16259063_AP2 (APETALA 2); transcription factor
			gma-MIR172a-k (all)	Glyma11g05720.1:1786,1763 PACid:16282816_AP2 (APETALA 2); transcription factor
			gma-MIR172a-k (all)	Glyma11g15650.1:1820,1797 PACid:16284023_RAP2.7 (RELATED TO AP2.7); DNA binding / transcription factor
			gma-MIR172a-k (all)	Glyma11g15650.3:1778,1755 PACid:16284025_
			gma-MIR172a-k (all)	Glyma12g07800.1:1772,1749 PACid:16286791_RAP2.7 (RELATED TO AP2.7); DNA binding / transcription factor
			gma-MIR172a-k (all)	Glyma12g07800.2:1769,1746 PACid:16286792_
			gma-MIR172a-k (all)	Glyma13g40470.1:1807,1784 PACid:16293286_RAP2.7 (RELATED TO AP2.7); DNA binding / transcription factor
			gma-MIR172a-k (all)	Glyma13g40470.2:970,947 PACid:16293287_
			gma-MIR172a-k (all)	Glyma13g40470.3:603,580 PACid:16293288_
			gma-MIR172a-k (all)	Glyma15g04930.1:1288,1265 PACid:16297670_RAP2.7 (RELATED TO AP2.7); DNA binding / transcription factor
			gma-MIR172a-k (all)	Glyma17g18640.1:1982,1959 PACid:16306041_AP2 (APETALA 2); transcription factor
			gma-MIR172a-k (all)	Glyma17g18640.2:1979,1956 PACid:16306042_
			gma-MIR172a-k (all)	Glyma19g36200.1:1456,1433 PACid:16313942_AP2 (APETALA 2); transcription factor
gma-MIR172f	172	18	gma-MIR172a-c,f-h	Glyma01g03870.1:1095,1076 PACid:16243323_ATTPS9; transferase, transferring glycosyl groups / trehalose-phosphatase
			gma-MIR172a-k (all)	Glyma01g39520.1:1718,1699 PACid:16245723_AP2 (APETALA 2); transcription factor
			gma-MIR172a-k (all)	Glyma01g39520.2:1709,1690 PACid:16245724_
			gma-MIR172a-c,f-k	Glyma02g09600.1:1478,1459 PACid:16247532_RAP2.7 (RELATED TO AP2.7); DNA binding / transcription factor
			gma-MIR172a-k (all)	Glyma03g33470.1:1252,1233 PACid:16253197_AP2 (APETALA 2); transcription factor
			gma-MIR172a-k (all)	Glyma05g18170.1:1161,1142 PACid:16259063_AP2 (APETALA 2); transcription factor
			gma-MIR172a-c,f-k	Glyma08g39870.1:2145,2126 PACid:16273298_ATTPS10 (trehalose phosphate synthase); transferase, transferring glycosyl groups / trehalose-phosphatase
			gma-MIR172a-c,f-k	Glyma08g39870.2:2421,2402 PACid:16273299_
			gma-MIR172a-c,f-k	Glyma09g36040.1:141,122 PACid:16277351_protein kinase family protein
			gma-MIR172a-k (all)	Glyma11g05720.1:1786,1767 PACid:16282816_AP2 (APETALA 2); transcription factor
			gma-MIR172a-k (all)	Glyma11g15650.1:1820,1801 PACid:16284023_RAP2.7 (RELATED TO AP2.7); DNA binding / transcription factor
			gma-MIR172a-k (all)	Glyma11g15650.3:1778,1759 PACid:16284025_
			gma-MIR172a-c,f-k	Glyma12g01310.1:257,238 PACid:16285955_protein kinase family protein
			gma-MIR172a-k (all)	Glyma12g07800.1:1772,1753 PACid:16286791_RAP2.7 (RELATED TO AP2.7); DNA binding / transcription factor
			gma-MIR172a-k (all)	Glyma12g07800.2:1769,1750 PACid:16286792_
			gma-MIR172a-k (all)	Glyma13g40470.1:1807,1788 PACid:16293286_RAP2.7 (RELATED TO AP2.7); DNA binding / transcription factor
			gma-MIR172a-k (all)	Glyma13g40470.2:970,951 PACid:16293287_
			gma-MIR172a-k (all)	Glyma13g40470.3:603,584 PACid:16293288_
			gma-MIR172a,b,f-h	Glyma14g24770.1:218,199 PACid:16295993_transducin family protein / WD-40 repeat family protein
			gma-MIR172a-k (all)	Glyma15g04930.1:1288,1269 PACid:16297670_RAP2.7 (RELATED TO AP2.7); DNA binding / transcription factor
			gma-MIR172c,f	Glyma16g24270.1:599,580 PACid:16302731_serine carboxypeptidase S28 family protein
			gma-MIR172a-k (all)	Glyma17g18640.1:1982,1963 PACid:16306041_AP2 (APETALA 2); transcription factor
			gma-MIR172a-k (all)	Glyma17g18640.2:1979,1960 PACid:16306042_
			gma-MIR172a-c,f-k	Glyma18g18590.1:2315,2296 PACid:16309100_ATTPS9; transferase, transferring glycosyl groups / trehalose-phosphatase
			gma-MIR172a-k (all)	Glyma19g36200.1:1456,1437 PACid:16313942_AP2 (APETALA 2); transcription factor
gma-MIR172i,j,k	172	19	gma-MIR172a-k (all)	Glyma01g39520.1:1717,1698 PACid:16245723_AP2 (APETALA 2); transcription factor
			gma-MIR172a-k (all)	Glyma01g39520.2:1708,1689 PACid:16245724_
			gma-MIR172a-c,f-k	Glyma02g09600.1:1477,1458 PACid:16247532_RAP2.7 (RELATED TO AP2.7); DNA binding / transcription factor
			gma-MIR172a-k (all)	Glyma03g33470.1:1251,1232 PACid:16253197_AP2 (APETALA 2); transcription factor
			gma-MIR172a-k (all)	Glyma05g18170.1:1160,1141 PACid:16259063_AP2 (APETALA 2); transcription factor
			gma-MIR172i,j,k	Glyma07g33800.1:163,144 PACid:16268638_40S ribosomal protein S16 (RPS16C)
			gma-MIR172a-c,f-k	Glyma08g39870.1:2144,2125 PACid:16273298_ATTPS10 (trehalose phosphate synthase); transferase, transferring glycosyl groups / trehalose-phosphatase
			gma-MIR172a-c,f-k	Glyma08g39870.2:2420,2401 PACid:16273299_
			gma-MIR172a-c,f-k	Glyma09g36040.1:140,121 PACid:16277351_protein kinase family protein
			gma-MIR172a-k (all)	Glyma11g05720.1:1785,1766 PACid:16282816_AP2 (APETALA 2); transcription factor
			gma-MIR172a-k (all)	Glyma11g15650.1:1819,1800 PACid:16284023_RAP2.7 (RELATED TO AP2.7); DNA binding / transcription factor
			gma-MIR172a-k (all)	Glyma11g15650.3:1777,1758 PACid:16284025_
			gma-MIR172i,j,k	Glyma11g35600.1:553,534 PACid:16285495_eukaryotic translation initiation factor 2 subunit 1, putative / eIF-2A, putative / eIF-2-alpha, putative
			gma-MIR172a-c,f-k	Glyma12g01310.1:256,237 PACid:16285955_protein kinase family protein
			gma-MIR172a-k (all)	Glyma12g07800.1:1771,1752 PACid:16286791_RAP2.7 (RELATED TO AP2.7); DNA binding / transcription factor
			gma-MIR172a-k (all)	Glyma12g07800.2:1768,1749 PACid:16286792_
			gma-MIR172i,j,k	Glyma13g39290.1:1081,1062 PACid:16293149_myb family transcription factor
			gma-MIR172a-k (all)	Glyma13g40470.1:1806,1787 PACid:16293286_RAP2.7 (RELATED TO AP2.7); DNA binding / transcription factor
			gma-MIR172a-k (all)	Glyma13g40470.2:969,950 PACid:16293287_
			gma-MIR172a-k (all)	Glyma13g40470.3:602,583 PACid:16293288_
			gma-MIR172a-k (all)	Glyma15g04930.1:1287,1268 PACid:16297670_RAP2.7 (RELATED TO AP2.7); DNA binding / transcription factor
			gma-MIR172a-k (all)	Glyma17g18640.1:1981,1962 PACid:16306041_AP2 (APETALA 2); transcription factor
			gma-MIR172a-k (all)	Glyma17g18640.2:1978,1959 PACid:16306042_
			gma-MIR172i,j,k	Glyma18g02820.1:277,258 PACid:16307737_eukaryotic translation initiation factor 2 subunit 1, putative / eIF-2A, putative / eIF-2-alpha, putative
			gma-MIR172a-c,f-k	Glyma18g18590.1:2314,2295 PACid:16309100_ATTPS9; transferase, transferring glycosyl groups / trehalose-phosphatase
			gma-MIR172a-k (all)	Glyma19g36200.1:1455,1436 PACid:16313942_AP2 (APETALA 2); transcription factor
gma-MIR172l	172	10	gma-MIR172l	Glyma01g39700.1:157,138 PACid:16245743_ATARFA1E (ADP-ribosylation factor A1E); GTP binding / phospholipase activator/ protein binding
			gma-MIR172l	Glyma04g20400.1:2682,2663 PACid:16256171_unknown protein
			gma-MIR172l	Glyma08g13100.1:569,550 PACid:16270964_TOC159 (TRANSLOCON AT THE OUTER ENVELOPE MEMBRANE OF CHLOROPLASTS 159); transmembrane receptor
			gma-MIR172l	Glyma09g29970.1:4167,4148 PACid:16276668_protein kinase family protein
			gma-MIR172l	Glyma10g07710.1:1353,1334 PACid:16278909_fructose-bisphosphate aldolase, putative
			gma-MIR172l	Glyma10g08580.1:1181,1162 PACid:16279001_pentatricopeptide (PPR) repeat-containing protein
			gma-MIR172l	Glyma10g26920.1:424,405 PACid:16280066_29 kDa ribonucleoprotein, chloroplast, putative / RNA-binding protein cp29, putative
			gma-MIR172l	Glyma11g05580.1:86,67 PACid:16282797_ATARFA1E (ADP-ribosylation factor A1E); GTP binding / phospholipase activator/ protein binding
			gma-MIR172l	Glyma13g29410.2:2088,2069 PACid:16291996_
			gma-MIR172l	Glyma16g00740.1:683,664 PACid:16301012_MEI1 (meiosis defective 1); transcription coactivator
gma-MIR319a,b,f,i	319	19	gma-MIR319a,b,f,i	Glyma04g15150.1:861,842 PACid:16255950_MYB33 (MYB DOMAIN PROTEIN 33); DNA binding / transcription factor
			gma-MIR319a,b,f,i	Glyma05g27370.1:931,912 PACid:16259812_TCP family transcription factor, putative
			gma-MIR319a,b,f,i	Glyma06g34330.1:965,946 PACid:16264256_TCP3; transcription factor
			gma-MIR319a,b,f,i	Glyma06g43720.1:1007,988 PACid:16265078_TCP4 (TCP family transcription factor 4); transcription factor
			gma-MIR319a,b,f,i, gma-MIR159a-c,e-g	Glyma06g47000.1:860,841 PACid:16265437_MYB65 (MYB DOMAIN PROTEIN 65); DNA binding / transcription factor
			gma-MIR319a,b,d-j	Glyma07g19290.1:2347,2328 PACid:16267758_binding
			gma-MIR319a,b,f,i	Glyma08g10350.1:1181,1162 PACid:16270643_TCP family transcription factor, putative
			gma-MIR319a,b,f,i	Glyma12g14200.1:743,724 PACid:16287440_TCP4 (TCP family transcription factor 4); transcription factor
			gma-MIR319a,b,f,i	Glyma12g20160.1:1342,1323 PACid:16287845_TCP3; transcription factor
			gma-MIR319a,b,d-j	Glyma12g33640.1:749,730 PACid:16288777_TCP4 (TCP family transcription factor 4); transcription factor
			gma-MIR319a,b,f,i	Glyma12g35720.1:1232,1213 PACid:16289009_TCP4 (TCP family transcription factor 4); transcription factor
			gma-MIR319a,b,d,f,i, gma-MIR159a-c,e-g	Glyma13g04030.1:771,752 PACid:16289586_MYB33 (MYB DOMAIN PROTEIN 33); DNA binding / transcription factor
			gma-MIR319a,b,d,f,i, gma-MIR159a-c,e-g	Glyma13g25720.1:846,827 PACid:16291562_MYB65 (MYB DOMAIN PROTEIN 65); DNA binding / transcription factor
			gma-MIR319a,b,f,i	Glyma13g29160.1:2087,2068 PACid:16291962_TCP family transcription factor, putative
			gma-MIR319a,b,f,i	Glyma13g34690.1:665,646 PACid:16292624_TCP4 (TCP family transcription factor 4); transcription factor
			gma-MIR319a,b,d-j	Glyma13g36840.1:1229,1210 PACid:16292871_TCP4 (TCP family transcription factor 4); transcription factor
			gma-MIR319a,b,f,i	Glyma15g09910.1:968,949 PACid:16298250_TCP family transcription factor, putative
			gma-MIR319a,b,d,f,i, gma-MIR159a-c,e-g	Glyma15g35860.1:945,926 PACid:16300171_MYB65 (MYB DOMAIN PROTEIN 65); DNA binding / transcription factor
			gma-MIR319a,b,d,f,i, gma-MIR159a-c,e-g	Glyma20g11040.1:926,907 PACid:16315826_MYB33 (MYB DOMAIN PROTEIN 33); DNA binding / transcription factor
gma-MIR319c	319	4	gma-MIR319c	Glyma09g02450.1:1223,1204 PACid:16274537_CPNIFS (CHLOROPLASTIC NIFS-LIKE CYSTEINE DESULFURASE); cysteine desulfurase/ selenocysteine lyase/ transaminase
			gma-MIR319c	Glyma09g02450.2:1231,1212 PACid:16274538_
			gma-MIR319c	Glyma11g33140.1:2239,2220 PACid:16285203_SPT16 (global transcription factor C)
			gma-MIR319c	Glyma11g33140.2:1894,1875 PACid:16285204_
			gma-MIR319c	Glyma18g05090.1:1166,1147 PACid:16307966_SPT16 (global transcription factor C)
			gma-MIR319c	Glyma18g16990.1:2039,2020 PACid:16309004_ALA3 (Aminophospholipid ATPase3); ATPase, coupled to transmembrane movement of ions, phosphorylative mechanism / phospholipid transporter
gma-MIR319d	319	7	gma-MIR319a,b,d-j	Glyma07g19290.1:2346,2326 PACid:16267758_binding
			gma-MIR319a,b,d-j	Glyma12g33640.1:748,728 PACid:16288777_TCP4 (TCP family transcription factor 4); transcription factor
			gma-MIR319a,b,d,f,i, gma-MIR159a-c,e-g	Glyma13g04030.1:770,750 PACid:16289586_MYB33 (MYB DOMAIN PROTEIN 33); DNA binding / transcription factor
			gma-MIR319a,b,d,f,i, gma-MIR159a-c,e-g	Glyma13g25720.1:845,825 PACid:16291562_MYB65 (MYB DOMAIN PROTEIN 65); DNA binding / transcription factor
			gma-MIR319a,b,d-j	Glyma13g36840.1:1228,1208 PACid:16292871_TCP4 (TCP family transcription factor 4); transcription factor
			gma-MIR319a,b,d,f,i, gma-MIR159a-c,e-g	Glyma15g35860.1:944,924 PACid:16300171_MYB65 (MYB DOMAIN PROTEIN 65); DNA binding / transcription factor
			gma-MIR319a,b,d,f,i, gma-MIR159a-c,e-g	Glyma20g11040.1:925,905 PACid:16315826_MYB33 (MYB DOMAIN PROTEIN 33); DNA binding / transcription factor
gma-MIR319g,h,j	319	3	gma-MIR319a,b,d-j	Glyma07g19290.1:2347,2326 PACid:16267758_binding
			gma-MIR319a,b,d-j	Glyma12g33640.1:749,728 PACid:16288777_TCP4 (TCP family transcription factor 4); transcription factor
			gma-MIR319a,b,d-j	Glyma13g36840.1:1229,1208 PACid:16292871_TCP4 (TCP family transcription factor 4); transcription factor
gma-MIR319k	319	0
gma-MIR390a	390	4	gma-MIR390a-e	Glyma01g42100.1:449,429 PACid:16246017_leucine-rich repeat transmembrane protein kinase, putative
			gma-MIR390a-e	Glyma02g45010.1:645,625 PACid:16250225_BAM3 (BARELY ANY MERISTEM 3); ATP binding / protein binding / protein kinase/ protein serine/threonine kinase
			gma-MIR390a	Glyma09g27830.1:294,274 PACid:16276451_CRK10 (CYSTEINE-RICH RLK10); ATP binding / kinase/ protein kinase/ protein serine/threonine kinase/ protein tyrosine kinase
			gma-MIR390a-e	Glyma14g03770.1:642,622 PACid:16294259_BAM3 (BARELY ANY MERISTEM 3); ATP binding / protein binding / protein kinase/ protein serine/threonine kinase
gma-MIR390b,c,d	390	3	gma-MIR390a-e	Glyma01g42100.1:449,429 PACid:16246017_leucine-rich repeat transmembrane protein kinase, putative
			gma-MIR319g,h,j, gma-MIR390a-e	Glyma02g45010.1:645,625 PACid:16250225_BAM3 (BARELY ANY MERISTEM 3); ATP binding / protein binding / protein kinase/ protein serine/threonine kinase
			gma-MIR319g,h,j, gma-MIR390a-e	Glyma14g03770.1:642,622 PACid:16294259_BAM3 (BARELY ANY MERISTEM 3); ATP binding / protein binding / protein kinase/ protein serine/threonine kinase
gma-MIR390e	390	5	gma-MIR390a-e	Glyma01g42100.1:448,429 PACid:16246017_leucine-rich repeat transmembrane protein kinase, putative
			gma-MIR319g,h,j, gma-MIR390a-e	Glyma02g45010.1:644,625 PACid:16250225_BAM3 (BARELY ANY MERISTEM 3); ATP binding / protein binding / protein kinase/ protein serine/threonine kinase
			gma-MIR390e	Glyma02g45560.1:1538,1519 PACid:16250284_ATCSLD4; cellulose synthase/ transferase, transferring glycosyl groups
			gma-MIR390e	Glyma14g03310.1:1511,1492 PACid:16294201_ATCSLD4; cellulose synthase/ transferase, transferring glycosyl groups
			gma-MIR319g,h,j, gma-MIR390a-e	Glyma14g03770.1:641,622 PACid:16294259_BAM3 (BARELY ANY MERISTEM 3); ATP binding / protein binding / protein kinase/ protein serine/threonine kinase
gma-MIR390f	390	7	gma-MIR390f	Glyma04g21330.1:1462,1443 PACid:16256187_unknown protein
			gma-MIR390f	Glyma06g23950.1:1444,1425 PACid:16263934_unknown protein
			gma-MIR390f	Glyma10g03240.1:414,395 PACid:16278414_RRF (RIBOSOME RECYCLING FACTOR, CHLOROPLAST PRECURSOR)
			gma-MIR390f	Glyma13g19130.1:619,600 PACid:16290802_ATGSTU7 (ARABIDOPSIS THALIANA GLUTATHIONE S-TRANSFERASE TAU 7); glutathione transferase
			gma-MIR390f	Glyma16g08350.1:2100,2081 PACid:16301883_unknown protein
			gma-MIR390f	Glyma16g08350.2:2334,2315 PACid:16301884_
			gma-MIR390f	Glyma16g08350.3:2086,2067 PACid:16301885_
			gma-MIR390f	Glyma16g20730.1:2066,2047 PACid:16302413_unknown protein
			gma-MIR390f	Glyma20g24820.1:437,418 PACid:16316718_protein kinase family protein
			gma-MIR390f	Glyma20g24820.2:437,418 PACid:16316719_
gma-MIR393a,k	393	5	gma-MIR393a-k (all)	Glyma02g07240.1:2049,2029 PACid:16247272_AFB2 (AUXIN SIGNALING F-BOX 2); auxin binding / ubiquitin-protein ligase
			gma-MIR393a-f,k	Glyma08g15180.1:1415,1395 PACid:16271235_unknown protein
			gma-MIR393a,k	Glyma10g24120.1:737,717 PACid:16279863_ATEXPB2 (ARABIDOPSIS THALIANA EXPANSIN B2)
			gma-MIR393a-k (all)	Glyma16g05500.1:2288,2268 PACid:16301582_AFB2 (AUXIN SIGNALING F-BOX 2); auxin binding / ubiquitin-protein ligase
			gma-MIR393a-k (all)	Glyma19g27280.1:2216,2196 PACid:16312964_AFB2 (AUXIN SIGNALING F-BOX 2); auxin binding / ubiquitin-protein ligase
gma-MIR393b-f	393	5	gma-MIR393a-k (all)	Glyma02g07240.1:2049,2028 PACid:16247272_AFB2 (AUXIN SIGNALING F-BOX 2); auxin binding / ubiquitin-protein ligase
			gma-MIR393a-f,k	Glyma08g15180.1:1415,1394 PACid:16271235_unknown protein
			gma-MIR393b-f	Glyma13g25270.1:225,204 PACid:16291509_TPS04 (TERPENE SYNTHASE 04); (E,E)-geranyllinalool synthase
			gma-MIR393a-k (all)	Glyma16g05500.1:2288,2267 PACid:16301582_AFB2 (AUXIN SIGNALING F-BOX 2); auxin binding / ubiquitin-protein ligase
			gma-MIR393a-k (all)	Glyma19g27280.1:2216,2195 PACid:16312964_AFB2 (AUXIN SIGNALING F-BOX 2); auxin binding / ubiquitin-protein ligase
gma-MIR393g-j	393	3	gma-MIR393a-k (all)	Glyma02g07240.1:2050,2029 PACid:16247272_AFB2 (AUXIN SIGNALING F-BOX 2); auxin binding / ubiquitin-protein ligase
			gma-MIR393a-k (all)	Glyma16g05500.1:2289,2268 PACid:16301582_AFB2 (AUXIN SIGNALING F-BOX 2); auxin binding / ubiquitin-protein ligase
			gma-MIR393a-k (all)	Glyma19g27280.1:2217,2196 PACid:16312964_AFB2 (AUXIN SIGNALING F-BOX 2); auxin binding / ubiquitin-protein ligase
gma-MIR394a	394	10	gma-MIR394a	Glyma02g42010.1:433,414 PACid:16249859_unknown protein
			gma-MIR394a	Glyma07g39640.1:1244,1225 PACid:16269299_binding
			gma-MIR394a	Glyma12g34680.1:21,2 PACid:16288893_wound-responsive family protein
			gma-MIR394a	Glyma13g32250.1:248,229 PACid:16292338_ARK3 (A. THALIANA RECEPTOR KINASE 3); kinase/ transmembrane receptor protein serine/threonine kinase
			gma-MIR394a	Glyma13g35820.1:78,59 PACid:16292756_wound-responsive protein, putative
			gma-MIR394a	Glyma13g35850.1:78,59 PACid:16292759_wound-responsive protein, putative
			gma-MIR394a	Glyma13g44910.1:1077,1058 PACid:16293810_RAD23; damaged DNA binding
			gma-MIR394a	Glyma13g44910.2:997,978 PACid:16293811_
			gma-MIR394a	Glyma14g00730.1:318,299 PACid:16293890_ATNUDT2 (ARABIDOPSIS THALIANA NUDIX HYDROLASE HOMOLOG 2); ADP-ribose diphosphatase/ NAD or NADH binding / hydrolase
			gma-MIR394a	Glyma14g06890.1:108,89 PACid:16294639_unknown protein
			gma-MIR394a	Glyma15g17000.1:1065,1046 PACid:16299046_RAN1 (RESPONSIVE-TO-ANTAGONIST 1); ATPase, coupled to transmembrane movement of ions, phosphorylative mechanism / copper ion transmembrane transporter
gma-MIR394b	394	0
gma-MIR394c	394	5	gma-MIR394c	Glyma05g28050.1:1126,1107 PACid:16259885_F-box family protein
			gma-MIR394c	Glyma08g11030.1:1181,1162 PACid:16270724_F-box family protein
			gma-MIR394c	Glyma08g11030.2:1181,1162 PACid:16270725_
			gma-MIR394c	Glyma11g36960.1:1247,1228 PACid:16285642_F-box family protein
			gma-MIR394c	Glyma15g05730.1:1906,1887 PACid:16297766_BAK1 (BRI1-ASSOCIATED RECEPTOR KINASE); kinase/ protein binding / protein heterodimerization/ protein serine/threonine kinase
			gma-MIR394c	Glyma18g00870.1:1264,1245 PACid:16307506_F-box family protein
			gma-MIR394c	Glyma18g00870.2:1206,1187 PACid:16307507_
gma-MIR395a	395	8	gma-MIR395a-i (all)	Glyma06g11150.1:241,221 PACid:16262518_AST68; sulfate transmembrane transporter
			gma-MIR395a-i (all)	Glyma08g14700.1:30,10 PACid:16271163_AST68; sulfate transmembrane transporter
			gma-MIR395a-i (all)	Glyma10g38760.1:550,530 PACid:16281437_APS1 (ATP SULFURYLASE 1); sulfate adenylyltransferase (ATP)
			gma-MIR395a	Glyma11g21200.1:784,764 PACid:16284543_disease resistance protein (NBS-LRR class), putative
			gma-MIR395a-i (all)	Glyma13g02080.1:240,220 PACid:16289402_AST56; sulfate transmembrane transporter
			gma-MIR395a	Glyma16g08650.1:975,955 PACid:16301924_disease resistance protein (NBS-LRR class), putative
			gma-MIR395a-i(all)	Glyma18g02240.1:94,74 PACid:16307671_AST68; sulfate transmembrane transporter
			gma-MIR395a-i (all)	Glyma20g28980.1:513,493 PACid:16317213_APS1 (ATP SULFURYLASE 1); sulfate adenylyltransferase (ATP)
			gma-MIR395a-i (all)	Glyma20g28980.2:513,493 PACid:16317214_
gma-MIR395b-f	395	7	gma-MIR395a-i (all)	Glyma06g11150.1:241,221 PACid:16262518_AST68; sulfate transmembrane transporter
			gma-MIR395a-i (all)	Glyma08g14700.1:30,10 PACid:16271163_AST68; sulfate transmembrane transporter
			gma-MIR395a-i (all)	Glyma10g38760.1:550,530 PACid:16281437_APS1 (ATP SULFURYLASE 1); sulfate adenylyltransferase (ATP)
			gma-MIR395a-i (all)	Glyma13g02080.1:240,220 PACid:16289402_AST56; sulfate transmembrane transporter
			gma-MIR395b-f	Glyma15g12950.1:983,963 PACid:16298601_unknown protein
			gma-MIR395a-i(all)	Glyma18g02240.1:94,74 PACid:16307671_AST68; sulfate transmembrane transporter
			gma-MIR395a-i (all)	Glyma20g28980.1:513,493 PACid:16317213_APS1 (ATP SULFURYLASE 1); sulfate adenylyltransferase (ATP)
			gma-MIR395a-i (all)	Glyma20g28980.2:513,493 PACid:16317214_
gma-MIR395g-i	395	7	gma-MIR395a-i (all)	Glyma06g11150.1:241,221 PACid:16262518_AST68; sulfate transmembrane transporter
			gma-MIR395a-i (all)	Glyma08g14700.1:30,10 PACid:16271163_AST68; sulfate transmembrane transporter
			gma-MIR395a-i (all)	Glyma10g38760.1:550,530 PACid:16281437_APS1 (ATP SULFURYLASE 1); sulfate adenylyltransferase (ATP)
			gma-MIR395a-i (all)	Glyma13g02080.1:240,220 PACid:16289402_AST56; sulfate transmembrane transporter
			gma-MIR395a-i(all)	Glyma18g02240.1:94,74 PACid:16307671_AST68; sulfate transmembrane transporter
			gma-MIR395a-i (all)	Glyma20g28980.1:513,493 PACid:16317213_APS1 (ATP SULFURYLASE 1); sulfate adenylyltransferase (ATP)
			gma-MIR395a-i (all)	Glyma20g28980.2:513,493 PACid:16317214_
gma-MIR396a	396	9	gma-MIR396a-c,f,g	Glyma03g40780.1:1444,1424 PACid:16254053_ankyrin repeat family protein
			gma-MIR396a-c,f,g	Glyma03g40780.2:1432,1412 PACid:16254054_
			gma-MIR396a-c,f,g	Glyma05g02670.1:881,861 PACid:16258092_ATRABE1B (ARABIDOPSIS RAB GTPASE HOMOLOG E1B); GTP binding / GTPase/ translation elongation factor
			gma-MIR396a-c,e-g (all)	Glyma05g20930.1:516,496 PACid:16259147_RD21 (responsive to dehydration 21); cysteine-type endopeptidase/ cysteine-type peptidase
			gma-MIR396a-c,f,g	Glyma08g37250.1:650,630 PACid:16273048_binding
			gma-MIR396a-c,f,g	Glyma08g37250.2:710,690 PACid:16273049_
			gma-MIR396a-c,e-g (all)	Glyma16g16290.1:550,530 PACid:16302224_RD21 (responsive to dehydration 21); cysteine-type endopeptidase/ cysteine-type peptidase
			gma-MIR396a-c,e-g (all)	Glyma17g18440.1:457,437 PACid:16306020_cysteine proteinase, putative / thiol protease, putative
			gma-MIR396a-c,f,g	Glyma18g01030.1:345,325 PACid:16307527_TOM20-2 (TRANSLOCASE OUTER MEMBRANE 20-2); P-P-bond-hydrolysis-driven protein transmembrane transporter/ metal ion binding
			gma-MIR396a-c,f,g	Glyma18g47180.1:749,729 PACid:16310704_binding
			gma-MIR396a-c,f,g	Glyma19g43490.1:1351,1331 PACid:16314802_ankyrin repeat family protein
gma-MIR396b,c	396	24	gma-MIR396b,c,f,g	Glyma01g42670.1:581,561 PACid:16246086_ATOSM34 (osmotin 34)
			gma-MIR396b,c,f,g	Glyma03g04700.1:449,429 PACid:16251120_peroxidase, putative
			gma-MIR396b,c,f,g	Glyma03g04710.1:435,415 PACid:16251121_peroxidase, putative
			gma-MIR396b,c,f,g	Glyma03g04720.1:282,262 PACid:16251122_peroxidase, putative
			gma-MIR396b,c,f,g	Glyma03g04740.1:339,319 PACid:16251124_peroxidase, putative
			gma-MIR396b,c,f,g	Glyma03g04750.1:339,319 PACid:16251125_peroxidase, putative
			gma-MIR396b,c,f,g	Glyma03g30630.1:678,658 PACid:16252864_BSD domain-containing protein
			gma-MIR396a-c,f,g	Glyma03g40780.1:1444,1424 PACid:16254053_ankyrin repeat family protein
			gma-MIR396a-c,f,g	Glyma03g40780.2:1432,1412 PACid:16254054_
			gma-MIR396a-c,f,g	Glyma05g02670.1:881,861 PACid:16258092_ATRABE1B (ARABIDOPSIS RAB GTPASE HOMOLOG E1B); GTP binding / GTPase/ translation elongation factor
			gma-MIR396b,c,f,g	Glyma05g08630.1:372,352 PACid:16258693_haloacid dehalogenase-like hydrolase family protein
			gma-MIR396a-c,e-g (all)	Glyma05g20930.1:516,496 PACid:16259147_RD21 (responsive to dehydration 21); cysteine-type endopeptidase/ cysteine-type peptidase
			gma-MIR396a-c,f,g	Glyma08g37250.1:650,630 PACid:16273048_binding
			gma-MIR396a-c,f,g	Glyma08g37250.2:710,690 PACid:16273049_
			gma-MIR396b,c,f,g	Glyma09g37000.1:768,748 PACid:16277471_unknown protein
			gma-MIR396b,c,f,g	Glyma13g01900.1:1338,1318 PACid:16289383_tetratricopeptide repeat (TPR)-containing protein
			gma-MIR396b,c,f,g	Glyma13g12120.1:2769,2749 PACid:16290371_ATNADP-ME4 (NADP-malic enzyme 4); malate dehydrogenase (oxaloacetate-decarboxylating) (NADP+)/ malic enzyme/ oxidoreductase, acting on NADH or NADPH, NAD or NADP as acceptor
			gma-MIR396b,c,f,g	Glyma15g12630.1:766,746 PACid:16298560_unknown protein
			gma-MIR396a-c,e-g (all)	Glyma16g16290.1:550,530 PACid:16302224_RD21 (responsive to dehydration 21); cysteine-type endopeptidase/ cysteine-type peptidase
			gma-MIR396a-c,e-g (all)	Glyma17g18440.1:457,437 PACid:16306020_cysteine proteinase, putative / thiol protease, putative
			gma-MIR396a-c,f,g	Glyma18g01030.1:345,325 PACid:16307527_TOM20-2 (TRANSLOCASE OUTER MEMBRANE 20-2); P-P-bond-hydrolysis-driven protein transmembrane transporter/ metal ion binding
			gma-MIR396a-c,f,g	Glyma18g47180.1:749,729 PACid:16310704_binding
			gma-MIR396b,c,f,g	Glyma18g49680.1:765,745 PACid:16310958_unknown protein
			gma-MIR396b,c,f,g	Glyma19g01010.1:547,527 PACid:16311492_haloacid dehalogenase-like hydrolase family protein
			gma-MIR396b,c,f,g	Glyma19g01010.2:372,352 PACid:16311493_
			gma-MIR396b,c,f,g	Glyma19g33530.1:588,568 PACid:16313631_BSD domain-containing protein
			gma-MIR396a-c,f,g	Glyma19g43490.1:1351,1331 PACid:16314802_ankyrin repeat family protein
gma-MIR396e	396	4	gma-MIR396a-c,e-g (all)	Glyma05g20930.1:516,495 PACid:16259147_RD21 (responsive to dehydration 21); cysteine-type endopeptidase/ cysteine-type peptidase
			gma-MIR396a-c,e-g (all)	Glyma16g16290.1:550,529 PACid:16302224_RD21 (responsive to dehydration 21); cysteine-type endopeptidase/ cysteine-type peptidase
			gma-MIR396a-c,e-g (all)	Glyma17g18440.1:457,436 PACid:16306020_cysteine proteinase, putative / thiol protease, putative
			gma-MIR396e	Glyma20g27580.1:648,627 PACid:16317043_CRK10 (CYSTEINE-RICH RLK10); ATP binding / kinase/ protein kinase/ protein serine/threonine kinase/ protein tyrosine kinase
gma-MIR396f,g	396	44	gma-MIR396f,g	Glyma01g02880.1:593,574 PACid:16243203_SVP (SHORT VEGETATIVE PHASE); transcription factor/ translation repressor, nucleic acid binding
			gma-MIR396b,c,f,g	Glyma01g42670.1:581,562 PACid:16246086_ATOSM34 (osmotin 34)
			gma-MIR396f,g	Glyma02g01370.1:1141,1122 PACid:16246600_long-chain-fatty-acid--CoA ligase family protein / long-chain acyl-CoA synthetase family protein
			gma-MIR396f,g	Glyma02g01370.2:1123,1104 PACid:16246601_
			gma-MIR396f,g	Glyma02g04710.1:584,565 PACid:16246988_SVP (SHORT VEGETATIVE PHASE); transcription factor/ translation repressor, nucleic acid binding
			gma-MIR396f,g	Glyma02g04710.2:584,565 PACid:16246989_
			gma-MIR396f,g	Glyma02g04710.3:584,565 PACid:16246990_
			gma-MIR396f,g	Glyma02g15010.1:1023,1004 PACid:16248115_pentatricopeptide (PPR) repeat-containing protein
			gma-MIR396b,c,f,g	Glyma03g04700.1:449,430 PACid:16251120_peroxidase, putative
			gma-MIR396b,c,f,g	Glyma03g04710.1:435,416 PACid:16251121_peroxidase, putative
			gma-MIR396b,c,f,g	Glyma03g04720.1:282,263 PACid:16251122_peroxidase, putative
			gma-MIR396b,c,f,g	Glyma03g04740.1:339,320 PACid:16251124_peroxidase, putative
			gma-MIR396b,c,f,g	Glyma03g04750.1:339,320 PACid:16251125_peroxidase, putative
			gma-MIR396b,c,f,g	Glyma03g30630.1:678,659 PACid:16252864_BSD domain-containing protein
			gma-MIR396a-c,f,g	Glyma03g40780.1:1444,1425 PACid:16254053_ankyrin repeat family protein
			gma-MIR396a-c,f,g	Glyma03g40780.2:1432,1413 PACid:16254054_
			gma-MIR396f,g	Glyma05g02240.1:1841,1822 PACid:16258043_TOZ (TORMOZEMBRYO DEFECTIVE); nucleotide binding
			gma-MIR396a-c,f,g	Glyma05g02670.1:881,862 PACid:16258092_ATRABE1B (ARABIDOPSIS RAB GTPASE HOMOLOG E1B); GTP binding / GTPase/ translation elongation factor
			gma-MIR396b,c,f,g	Glyma05g08630.1:372,353 PACid:16258693_haloacid dehalogenase-like hydrolase family protein
			gma-MIR396a-c,e-g (all)	Glyma05g20930.1:516,497 PACid:16259147_RD21 (responsive to dehydration 21); cysteine-type endopeptidase/ cysteine-type peptidase
			gma-MIR396f,g	Glyma05g26640.1:406,387 PACid:16259736_SWC2; DNA binding / transcription factor
			gma-MIR396f,g	Glyma05g37960.1:120,101 PACid:16261087_leucine-rich repeat transmembrane protein kinase, putative
			gma-MIR396f,g	Glyma07g00890.1:2055,2036 PACid:16265709_LOX1; lipoxygenase
			gma-MIR396f,g	Glyma07g00900.1:2110,2091 PACid:16265710_LOX1; lipoxygenase
			gma-MIR396f,g	Glyma07g00900.2:2312,2293 PACid:16265711_
			gma-MIR396f,g	Glyma07g33450.1:1252,1233 PACid:16268600_pentatricopeptide (PPR) repeat-containing protein
			gma-MIR396f,g	Glyma07g39710.1:702,683 PACid:16269308_CYP71B34; electron carrier/ heme binding / iron ion binding / monooxygenase/ oxygen binding
			gma-MIR396f,g	Glyma08g01640.1:58,39 PACid:16269594_leucine-rich repeat transmembrane protein kinase, putative
			gma-MIR396f,g	Glyma08g20200.1:1740,1721 PACid:16271823_LOX1; lipoxygenase
			gma-MIR396a-c,f,g	Glyma08g37250.1:650,631 PACid:16273048_binding
			gma-MIR396a-c,f,g	Glyma08g37250.2:710,691 PACid:16273049_
			gma-MIR396f,g	Glyma09g12030.1:1141,1122 PACid:16275498_ubiquitin-associated (UBA)/TS-N domain-containing protein
			gma-MIR396f,g	Glyma09g34930.1:1032,1013 PACid:16277218_cytochrome P450, putative
			gma-MIR396b,c,f,g	Glyma09g37000.1:768,749 PACid:16277471_unknown protein
			gma-MIR396f,g	Glyma10g30750.1:747,728 PACid:16280497_ATRX; ATP binding / DNA binding / helicase/ nucleic acid binding
			gma-MIR396f,g	Glyma12g00870.1:51,32 PACid:16285894_unknown protein
			gma-MIR169c,f-j	Glyma13g01900.1:1338,1319 PACid:16289383_tetratricopeptide repeat (TPR)-containing protein
			gma-MIR396b,c,f,g	Glyma13g12120.1:2769,2750 PACid:16290371_ATNADP-ME4 (NADP-malic enzyme 4); malate dehydrogenase (oxaloacetate-decarboxylating) (NADP+)/ malic enzyme/ oxidoreductase, acting on NADH or NADPH, NAD or NADP as acceptor
			gma-MIR396b,c,f,g	Glyma15g12630.1:766,747 PACid:16298560_unknown protein
			gma-MIR396f,g	Glyma15g23640.1:1074,1055 PACid:16299707_ubiquitin-associated (UBA)/TS-N domain-containing protein
			gma-MIR396f,g	Glyma15g43220.1:345,326 PACid:16300921_ATPAO1 (ARABIDOPSIS THALIANA POLYAMINE OXIDASE 1); FAD binding / polyamine oxidase
			gma-MIR396a-c,e-g (all)	Glyma16g16290.1:550,531 PACid:16302224_RD21 (responsive to dehydration 21); cysteine-type endopeptidase/ cysteine-type peptidase
			gma-MIR396a-c,e-g (all)	Glyma17g18440.1:457,438 PACid:16306020_cysteine proteinase, putative / thiol protease, putative
			gma-MIR396a-c,f,g	Glyma18g01030.1:345,326 PACid:16307527_TOM20-2 (TRANSLOCASE OUTER MEMBRANE 20-2); P-P-bond-hydrolysis-driven protein transmembrane transporter/ metal ion binding
			gma-MIR396a-c,f,g	Glyma18g47180.1:749,730 PACid:16310704_binding
			gma-MIR396b,c,f,g	Glyma18g49680.1:765,746 PACid:16310958_unknown protein
			gma-MIR396b,c,f,g	Glyma19g01010.1:547,528 PACid:16311492_haloacid dehalogenase-like hydrolase family protein
			gma-MIR396b,c,f,g	Glyma19g01010.2:372,353 PACid:16311493_
			gma-MIR396f,g	Glyma19g02270.1:327,308 PACid:16311647_AHA11 (Arabidopsis H(+)-ATPase 11); ATPase
			gma-MIR396b,c,f,g	Glyma19g33530.1:588,569 PACid:16313631_BSD domain-containing protein
			gma-MIR396a-c,f,g	Glyma19g43490.1:1351,1332 PACid:16314802_ankyrin repeat family protein
gma-MIR397a,b	397	26	gma-MIR397a,b	Glyma01g26750.1:608,588 PACid:16244516_LAC7 (laccase 7); laccase
			gma-MIR397a,b	Glyma01g27710.1:774,754 PACid:16244593_IRX12 (IRREGULAR XYLEM 12); laccase
			gma-MIR397a,b	Glyma02g38990.1:644,624 PACid:16249524_IRX12 (IRREGULAR XYLEM 12); laccase
			gma-MIR397a,b	Glyma02g38990.2:644,624 PACid:16249525_
			gma-MIR397a,b	Glyma03g14450.1:599,579 PACid:16251683_IRX12 (IRREGULAR XYLEM 12); laccase
			gma-MIR397a,b	Glyma03g15800.1:740,720 PACid:16251767_LAC7 (laccase 7); laccase
			gma-MIR397a,b	Glyma03g15800.2:689,669 PACid:16251768_
			gma-MIR397a,b	Glyma03g15800.3:740,720 PACid:16251769_
			gma-MIR397a,b	Glyma03g15800.4:726,706 PACid:16251770_
			gma-MIR397a,b	Glyma06g01500.1:609,589 PACid:16261345_catalytic/ cation binding / hydrolase, hydrolyzing O-glycosyl compounds
			gma-MIR397a,b	Glyma06g01500.2:580,560 PACid:16261346_
			gma-MIR397a,b	Glyma06g43700.1:607,587 PACid:16265076_IRX12 (IRREGULAR XYLEM 12); laccase
			gma-MIR397a,b	Glyma07g16060.1:713,693 PACid:16267446_LAC17 (laccase 17); laccase
			gma-MIR397a,b	Glyma07g16080.1:704,684 PACid:16267448_LAC17 (laccase 17); laccase
			gma-MIR397a,b	Glyma07g17140.1:683,663 PACid:16267559_LAC7 (laccase 7); laccase
			gma-MIR397a,b	Glyma07g17150.1:800,780 PACid:16267560_LAC7 (laccase 7); laccase
			gma-MIR397a,b	Glyma08g47380.1:752,732 PACid:16274150_LAC17 (laccase 17); laccase
			gma-MIR397a,b	Glyma09g36920.1:1265,1245 PACid:16277462_SGR2 (SHOOT GRAVITROPISM 2); phospholipase A1
			gma-MIR397a,b	Glyma11g14600.1:659,639 PACid:16283893_LAC17 (laccase 17); laccase
			gma-MIR397a,b	Glyma11g35700.1:743,723 PACid:16285505_LAC5 (laccase 5); laccase
			gma-MIR397a,b	Glyma12g06480.1:690,670 PACid:16286631_LAC2 (laccase 2); laccase
			gma-MIR397a,b	Glyma12g14230.1:689,669 PACid:16287443_IRX12 (IRREGULAR XYLEM 12); laccase
			gma-MIR397a,b	Glyma14g37040.1:789,769 PACid:16296676_IRX12 (IRREGULAR XYLEM 12); laccase
			gma-MIR397a,b	Glyma18g02690.1:722,702 PACid:16307723_LAC5 (laccase 5); laccase
			gma-MIR397a,b	Glyma18g07240.1:656,636 PACid:16308179_IRX12 (IRREGULAR XYLEM 12); laccase
			gma-MIR397a,b	Glyma18g38710.1:668,648 PACid:16309924_LAC17 (laccase 17); laccase
			gma-MIR397a,b	Glyma18g40050.1:675,655 PACid:16310018_LAC17 (laccase 17); laccase
			gma-MIR397a,b	Glyma18g40070.1:590,570 PACid:16310021_LAC17 (laccase 17); laccase
			gma-MIR397a,b	Glyma18g41860.1:661,641 PACid:16310177_LAC7 (laccase 7); laccase
			gma-MIR397a,b	Glyma18g41870.1:712,692 PACid:16310178_LAC7 (laccase 7); laccase
			gma-MIR397a,b	Glyma18g42520.1:689,669 PACid:16310240_IRX12 (IRREGULAR XYLEM 12); laccase
gma-MIR398a,b	398	4	gma-MIR398a,b	Glyma02g34500.1:741,721 PACid:16249046_SDP1 (SUGAR-DEPENDENT1); triacylglycerol lipase
			gma-MIR398a,b	Glyma02g44680.1:2265,2245 PACid:16250184_las1-like family protein
			gma-MIR398a,b	Glyma03g40280.2:165,145 PACid:16253998_
			gma-MIR398a,b	Glyma03g40280.3:165,145 PACid:16253999_
			gma-MIR398a,b	Glyma05g04170.1:750,730 PACid:16258272_ATCCS (COPPER CHAPERONE FOR SOD1); superoxide dismutase/ superoxide dismutase copper chaperone
			gma-MIR398a,b	Glyma10g15990.1:237,217 PACid:16279551_INO80 (INO80 ORTHOLOG); ATP binding / DNA binding / helicase/ nucleic acid binding
			gma-MIR398a,b	Glyma19g42890.2:183,163 PACid:16314737_
			gma-MIR398a,b	Glyma19g42890.3:56,36 PACid:16314738_
gma-MIR408a,b	408	15	gma-MIR408a,b	Glyma02g39750.1:188,168 PACid:16249608_LAC3 (laccase 3); laccase
			gma-MIR408a,b	Glyma02g42600.1:548,528 PACid:16249930_
			gma-MIR408a,b	Glyma02g42940.1:182,162 PACid:16249967_LAC5 (laccase 5); laccase
			gma-MIR408a,b	Glyma03g26060.1:702,682 PACid:16252362_UCC3 (UCLACYANIN 3); copper ion binding / electron carrier
			gma-MIR408a,b	Glyma03g26060.2:460,440 PACid:16252363_
			gma-MIR408a,b	Glyma04g42120.1:26,6 PACid:16257600_ARPN (PLANTACYANIN); copper ion binding / electron carrier
			gma-MIR408a,b	Glyma05g30380.1:54,34 PACid:16260165_ARPN (PLANTACYANIN); copper ion binding / electron carrier
			gma-MIR408a,b	Glyma06g10500.1:609,589 PACid:16262433_plastocyanin-like domain-containing protein
			gma-MIR408a,b	Glyma06g12680.1:25,5 PACid:16262699_ARPN (PLANTACYANIN); copper ion binding / electron carrier
			gma-MIR408a,b	Glyma07g13840.1:664,644 PACid:16267207_UCC3 (UCLACYANIN 3); copper ion binding / electron carrier
			gma-MIR408a,b	Glyma08g13510.1:221,201 PACid:16271017_ARPN (PLANTACYANIN); copper ion binding / electron carrier
			gma-MIR408a,b	Glyma11g29620.1:146,126 PACid:16284912_LAC3 (laccase 3); laccase
			gma-MIR408a,b	Glyma14g06070.1:71,51 PACid:16294532_LAC5 (laccase 5); laccase
			gma-MIR408a,b	Glyma14g35530.1:725,705 PACid:16296511_plastocyanin-like domain-containing protein
			gma-MIR408a,b	Glyma14g37810.1:146,126 PACid:16296759_LAC3 (laccase 3); laccase
			gma-MIR408a,b	Glyma18g06450.1:146,126 PACid:16308100_LAC3 (laccase 3); laccase
gma-MIR408c-5p*	408	1	gma-MIR408c-5p	Glyma13g44290.1:2483,2464 PACid:16293743_SUS2 (ABNORMAL SUSPENSOR 2)
gma-MIR482a	482	0
gma-MIR482c	482	1	gma-MIR482c	Glyma15g02660.1:231,209 PACid:16297396_phosphatase
gma-MIR482d-3p*	482	1	gma-MIR482d-3p	Glyma09g39410.1:523,502 PACid:16277751_disease resistance protein (CC-NBS-LRR class), putative
gma-MIR482d-5p	482	4	gma-MIR482b, d-5p	Glyma01g02280.1:1131,1110 PACid:16243137_VQ motif-containing protein
			gma-MIR482b,d-5p	Glyma05g37740.1:414,393 PACid:16261054_MURE; ATP binding / acid-amino acid ligase/ ligase
			gma-MIR482b,d-5p	Glyma08g01850.1:494,473 PACid:16269620_MURE; ATP binding / acid-amino acid ligase/ ligase
			gma-MIR482b,d-5p	Glyma08g44580.1:696,675 PACid:16273830_ATCBL3 (ARABIDOPSIS THALIANA CALCINEURIN B-LIKE 3); calcium ion binding
			gma-MIR482b,d-5p	Glyma08g44580.2:627,606 PACid:16273831_
gma-MIR530a,b,c	530	23	gma-MIR530a,b,c	Glyma01g03040.1:843,824 PACid:16243219_PFK5 (PHOSPHOFRUCTOKINASE 5); 6-phosphofructokinase
			gma-MIR530a,b,c	Glyma01g29150.1:969,950 PACid:16244702_basic helix-loop-helix (bHLH) family protein
			gma-MIR530a,b,c	Glyma01g44490.1:402,383 PACid:16246303_TZP; DNA binding / nucleic acid binding / zinc ion binding
			gma-MIR530a,b,c	Glyma02g01740.1:384,365 PACid:16246644_MYB12 (MYB DOMAIN PROTEIN 12); DNA binding / transcription activator/ transcription factor
			gma-MIR530a,b,c	Glyma02g04570.1:777,758 PACid:16246972_PFK5 (PHOSPHOFRUCTOKINASE 5); 6-phosphofructokinase
			gma-MIR530a,b,c	Glyma02g46870.1:109,90 PACid:16250448_ATSERAT2;2 (SERINE ACETYLTRANSFERASE 2;2); serine O-acetyltransferase
			gma-MIR530a,b,c	Glyma04g01180.1:195,176 PACid:16254434_LEA (DEHYDRIN LEA)
			gma-MIR530a,b,c	Glyma04g01190.2:2249,2230 PACid:16254436_
			gma-MIR530a,b,c	Glyma06g41930.1:618,599 PACid:16264897_unknown protein
			gma-MIR530a,b,c	Glyma07g11890.1:756,737 PACid:16267011_dihydroorotate dehydrogenase family protein / dihydroorotate oxidase family protein
			gma-MIR530a,b,c	Glyma07g15380.1:375,356 PACid:16267365_ACS7; 1-aminocyclopropane-1-carboxylate synthase
			gma-MIR530a,b,c	Glyma07g29660.1:637,618 PACid:16268208_unknown protein
			gma-MIR530a,b,c	Glyma09g29090.1:129,110 PACid:16276577_unknown protein
			gma-MIR530a,b,c	Glyma11g20520.1:1918,1899 PACid:16284470_REV (REVOLUTA); DNA binding / lipid binding / transcription factor
			gma-MIR530a,b,c	Glyma12g18250.1:1005,986 PACid:16287808_phosphoesterase
			gma-MIR530a,b,c	Glyma12g33150.1:1045,1026 PACid:16288722_hydroxyproline-rich glycoprotein family protein
			gma-MIR530a,b,c	Glyma13g23410.1:160,141 PACid:16291293_protein phosphatase 2C, putative / PP2C, putative
			gma-MIR530a,b,c	Glyma13g37300.1:841,822 PACid:16292921_hydroxyproline-rich glycoprotein family protein
			gma-MIR530a,b,c	Glyma13g41390.1:1357,1338 PACid:16293394_transcription factor IIA large subunit / TFIIA large subunit (TFIIA-L)
			gma-MIR530a,b,c	Glyma13g41390.2:1303,1284 PACid:16293395_
			gma-MIR530a,b,c	Glyma13g43770.1:123,104 PACid:16293674_zinc finger (C3HC4-type RING finger) family protein
			gma-MIR530a,b,c	Glyma14g06290.1:684,665 PACid:16294554_ABI4 (ABA INSENSITIVE 4); DNA binding / transcription factor
			gma-MIR530a,b,c	Glyma15g04010.1:703,684 PACid:16297562_transcription factor IIA large subunit, putative / TFIIA large subunit, putative
			gma-MIR530a,b,c	Glyma18g04020.1:2422,2403 PACid:16307860_fringe-related protein
			gma-MIR530a,b,c	Glyma19g31980.1:891,872 PACid:16313453_unknown protein
gma-MIR828a	828	3	gma-MIR828a	Glyma10g35050.1:349,328 PACid:16280992_ATMYB5 (MYB DOMAIN PROTEIN 5); DNA binding / transcription factor
			gma-MIR828a	Glyma20g32500.1:346,325 PACid:16317619_ATMYB5 (MYB DOMAIN PROTEIN 5); DNA binding / transcription factor
			gma-MIR828a	Glyma20g32510.1:349,328 PACid:16317620_ATMYB5 (MYB DOMAIN PROTEIN 5); DNA binding / transcription factor
gma-MIR1507a	1507	1	gma-MIR1507a,b	Glyma03g29370.1:349,328 PACid:16252714_disease resistance protein (NBS-LRR class), putative
gma-MIR1507b	1507	4	gma-MIR1507a,b	Glyma03g29370.1:349,329 PACid:16252714_disease resistance protein (NBS-LRR class), putative
			gma-MIR1507b	Glyma04g01550.1:997,977 PACid:16254478_ATPLT5 (POLYOL TRANSPORTER 5); D-ribose transmembrane transporter/ D-xylose transmembrane transporter/ carbohydrate transmembrane transporter/ galactose transmembrane transporter/ glucose transmembrane transporter/ glycerol transmembrane transporter/ mann
			gma-MIR1507b	Glyma08g04230.1:22,2 PACid:16269908_dynein light chain, putative
			gma-MIR1507b	Glyma15g21140.1:1402,1382 PACid:16299499_disease resistance protein (NBS-LRR class), putative
gma-MIR1508a	1508	3	gma-MIR1508a	Glyma09g39260.1:102,80 PACid:16277732_helicase domain-containing protein / pentatricopeptide (PPR) repeat-containing protein
			gma-MIR1508a	Glyma09g07290.1:201,179 PACid:16275070_helicase domain-containing protein / pentatricopeptide (PPR) repeat-containing protein
			gma-MIR1508a	Glyma16g28020.1:228,206 PACid:16303148_helicase domain-containing protein / pentatricopeptide (PPR) repeat-containing protein
gma-MIR1508b	1508	5	gma-MIR1508b	Glyma16g27790.1:34,14 PACid:16303121_helicase domain-containing protein / pentatricopeptide (PPR) repeat-containing protein
			gma-MIR1508b	Glyma05g37870.1:1160,1140 PACid:16261074_ATP binding / binding / protein kinase/ protein serine/threonine kinase/ protein tyrosine kinase
			gma-MIR1508b	Glyma08g01730.1:1164,1144 PACid:16269604_ATP binding / binding / protein kinase/ protein serine/threonine kinase/ protein tyrosine kinase
			gma-MIR1508b	Glyma08g01730.2:1352,1332 PACid:16269605_
			gma-MIR1508b	Glyma08g01730.3:1156,1136 PACid:16269606_
			gma-MIR1508b	Glyma20g31120.1:168,148 PACid:16317454_PAB3 (POLY(A) BINDING PROTEIN 3); RNA binding / translation initiation factor
			gma-MIR1508b	Glyma20g36620.1:2343,2323 PACid:16318085_unknown protein
			gma-MIR1508b	Glyma20g36620.2:2279,2259 PACid:16318086_
gma-MIR1509a	1509	1	gma-MIR1509a	Glyma08g08430.1:306,285 PACid:16270412_seven in absentia (SINA) family protein
gma-MIR1509b	1509	4	gma-MIR1509b	Glyma04g35240.1:40,20 PACid:16256829_protein binding / ubiquitin-protein ligase/ zinc ion binding
			gma-MIR1509b	Glyma06g19520.1:26,6 PACid:16263514_zinc finger (C3HC4-type RING finger) family protein
			gma-MIR1509b	Glyma14g08500.1:1818,1798 PACid:16294838_unknown protein
			gma-MIR1509b	Glyma14g08500.3:1713,1693 PACid:16294840_
			gma-MIR1509b	Glyma17g36570.1:1769,1749 PACid:16307255_unknown protein
gma-MIR1510a	1510	15	gma-MIR1510a,b	Glyma0220s00200.1:649,627 PACid:16246451_disease resistance protein (TIR-NBS-LRR class), putative
			gma-MIR1510a,b	Glyma13g26230.1:946,924 PACid:16291618_disease resistance protein (NBS-LRR class), putative
			gma-MIR1510a,b	Glyma13g33530.1:629,607 PACid:16292490_disease resistance protein (NBS-LRR class), putative
			gma-MIR1510a,b	Glyma15g39660.1:448,426 PACid:16300541_disease resistance protein (CC-NBS-LRR class), putative
			gma-MIR1510a,b	Glyma16g09940.1:517,495 PACid:16302039_disease resistance protein (TIR-NBS-LRR class), putative
			gma-MIR1510a,b	Glyma16g10080.1:673,651 PACid:16302052_disease resistance protein (TIR-NBS-LRR class), putative
			gma-MIR1510a,b	Glyma16g24940.1:676,654 PACid:16302794_disease resistance protein (TIR-NBS-LRR class), putative
			gma-MIR1510a,b	Glyma16g25040.1:716,694 PACid:16302804_disease resistance protein (TIR-NBS-LRR class), putative
			gma-MIR1510a,b	Glyma16g25080.1:631,609 PACid:16302811_disease resistance protein (TIR-NBS-LRR class), putative
			gma-MIR1510a,b	Glyma16g25170.1:676,654 PACid:16302821_disease resistance protein (TIR-NBS-LRR class), putative
			gma-MIR1510a,b	Glyma16g26270.1:679,657 PACid:16302947_disease resistance protein (TIR-NBS-LRR class), putative
			gma-MIR1510a,b	Glyma16g27560.1:775,753 PACid:16303096_disease resistance protein (TIR-NBS-LRR class), putative
			gma-MIR1510a,b	Glyma19g07650.1:712,690 PACid:16312187_disease resistance protein (TIR-NBS-LRR class), putative
			gma-MIR1510a,b	Glyma19g07660.1:992,970 PACid:16312188_disease resistance protein (TIR-NBS-LRR class), putative
			gma-MIR1510a,b	Glyma19g07680.1:588,566 PACid:16312190_ATP binding / protein binding / transmembrane receptor
gma-MIR1510b	1510	38	gma-MIR1510a,b	Glyma0220s00200.1:648,628 PACid:16246451_disease resistance protein (TIR-NBS-LRR class), putative
			gma-MIR1510b	Glyma02g04750.1:742,722 PACid:16246995_disease resistance protein (TIR-NBS-LRR class), putative
			gma-MIR1510b	Glyma05g03360.1:2253,2233 PACid:16258171_disease resistance protein (NBS-LRR class), putative
			gma-MIR1510b	Glyma05g17460.1:682,662 PACid:16259052_disease resistance protein (CC-NBS-LRR class), putative
			gma-MIR1510b	Glyma05g17460.2:687,667 PACid:16259053_
			gma-MIR1510b	Glyma07g07390.1:666,646 PACid:16266521_disease resistance protein (TIR-NBS-LRR class), putative
			gma-MIR1510b	Glyma08g19950.1:1078,1058 PACid:16271791_SAG18 (SENESCENCE ASSOCIATED GENE 18)
			gma-MIR1510b	Glyma08g20350.1:24,4 PACid:16271841_disease resistance protein (TIR-NBS-LRR class), putative
			gma-MIR1510b	Glyma08g40500.1:543,523 PACid:16273368_ATP binding / protein binding / transmembrane receptor
			gma-MIR1510b	Glyma08g41560.1:858,838 PACid:16273478_disease resistance protein (TIR-NBS-LRR class), putative
			gma-MIR1510b	Glyma08g41560.2:863,843 PACid:16273479_
			gma-MIR1510a,b	Glyma13g26230.1:945,925 PACid:16291618_disease resistance protein (NBS-LRR class), putative
			gma-MIR1510a,b	Glyma13g33530.1:628,608 PACid:16292490_disease resistance protein (NBS-LRR class), putative
			gma-MIR1510b	Glyma13g43880.1:2064,2044 PACid:16293693_PDR12 (PLEIOTROPIC DRUG RESISTANCE 12); ATPase, coupled to transmembrane movement of substances
			gma-MIR1510b	Glyma14g08680.1:602,582 PACid:16294859_disease resistance protein (TIR-NBS-LRR class), putative
			gma-MIR1510b	Glyma15g01460.1:2343,2323 PACid:16297241_PDR12 (PLEIOTROPIC DRUG RESISTANCE 12); ATPase, coupled to transmembrane movement of substances
			gma-MIR1510b	Glyma15g05100.1:1088,1068 PACid:16297690_SAG18 (SENESCENCE ASSOCIATED GENE 18)
			gma-MIR1510b	Glyma15g05100.2:1035,1015 PACid:16297691_
			gma-MIR1510b	Glyma15g39460.1:534,514 PACid:16300522_disease resistance protein (CC-NBS-LRR class), putative
			gma-MIR1510b	Glyma15g39620.1:333,313 PACid:16300537_disease resistance protein (NBS-LRR class), putative
			gma-MIR1510a,b	Glyma15g39660.1:447,427 PACid:16300541_disease resistance protein (CC-NBS-LRR class), putative
			gma-MIR1510b	Glyma16g00860.1:630,610 PACid:16301023_disease resistance protein (TIR-NBS-LRR class), putative
			gma-MIR1510b	Glyma16g03780.1:684,664 PACid:16301371_disease resistance protein (TIR-NBS-LRR class), putative
			gma-MIR1510a,b	Glyma16g09940.1:516,496 PACid:16302039_disease resistance protein (TIR-NBS-LRR class), putative
			gma-MIR1510a,b	Glyma16g10080.1:672,652 PACid:16302052_disease resistance protein (TIR-NBS-LRR class), putative
			gma-MIR1510b	Glyma16g10290.1:678,658 PACid:16302072_disease resistance protein (TIR-NBS-LRR class), putative
			gma-MIR1510b	Glyma16g22620.1:1209,1189 PACid:16302562_disease resistance protein (TIR-NBS-LRR class), putative
			gma-MIR1510b	Glyma16g24920.1:637,617 PACid:16302792_disease resistance protein (TIR-NBS-LRR class), putative
			gma-MIR1510a,b	Glyma16g24940.1:675,655 PACid:16302794_disease resistance protein (TIR-NBS-LRR class), putative
			gma-MIR1510a,b	Glyma16g25040.1:715,695 PACid:16302804_disease resistance protein (TIR-NBS-LRR class), putative
			gma-MIR1510a,b	Glyma16g25080.1:630,610 PACid:16302811_disease resistance protein (TIR-NBS-LRR class), putative
			gma-MIR1510b	Glyma16g25100.1:582,562 PACid:16302813_disease resistance protein (TIR-NBS-LRR class), putative
			gma-MIR1510b	Glyma16g25120.1:719,699 PACid:16302815_disease resistance protein (TIR-NBS-LRR class), putative
			gma-MIR1510b	Glyma16g25140.1:675,655 PACid:16302817_disease resistance protein (TIR-NBS-LRR class), putative
			gma-MIR1510b	Glyma16g25140.2:675,655 PACid:16302818_
			gma-MIR1510a,b	Glyma16g25170.1:675,655 PACid:16302821_disease resistance protein (TIR-NBS-LRR class), putative
			gma-MIR1510a,b	Glyma16g26270.1:678,658 PACid:16302947_disease resistance protein (TIR-NBS-LRR class), putative
			gma-MIR1510a,b	Glyma16g27560.1:774,754 PACid:16303096_disease resistance protein (TIR-NBS-LRR class), putative
			gma-MIR1510b	Glyma18g12030.1:609,589 PACid:16308633_disease resistance protein (TIR-NBS-LRR class), putative
			gma-MIR1510a,b	Glyma19g07650.1:711,691 PACid:16312187_disease resistance protein (TIR-NBS-LRR class), putative
			gma-MIR1510a,b	Glyma19g07660.1:991,971 PACid:16312188_disease resistance protein (TIR-NBS-LRR class), putative
			gma-MIR1510a,b	Glyma19g07680.1:587,567 PACid:16312190_ATP binding / protein binding / transmembrane receptor
gma-MIR1511	1511	5	gma-MIR1511	Glyma06g02170.1:170,151 PACid:16261428_unknown protein
			gma-MIR1511	Glyma09g41720.1:1274,1255 PACid:16278015_protein phosphatase 2C family protein / PP2C family protein
			gma-MIR1511	Glyma12g19490.1:1932,1913 PACid:16287835_
			gma-MIR1511	Glyma18g43950.1:995,976 PACid:16310379_protein phosphatase 2C family protein / PP2C family protein
			gma-MIR1511	Glyma18g48190.1:91,72 PACid:16310807_ATZIP4; binding
gma-MIR1512a	1512	3	gma-MIR1512	Glyma04g05920.1:2301,2280 PACid:16255010_XIC; motor/ protein binding
			gma-MIR1512	Glyma04g05920.2:2301,2280 PACid:16255011_
			gma-MIR1512	Glyma04g05920.3:2301,2280 PACid:16255012_
			gma-MIR1512	Glyma06g05910.1:2268,2247 PACid:16261870_XI-I; motor/ protein binding
			gma-MIR1512	Glyma08g17790.1:1219,1198 PACid:16271516_CES101 (CALLUS EXPRESSION OF RBCS 101); ATP binding / carbohydrate binding / kinase/ protein kinase/ protein serine/threonine kinase/ protein tyrosine kinase/ sugar binding
gma-MIR1512b	1512	1	gma-MIR1512b	Glyma18g27930.1:1543,1523 PACid:16309372_zinc finger (C3HC4-type RING finger) family protein
gma-MIR1512c	1512	2	gma-MIR1512c	Glyma10g21350.1:2747,2726 PACid:16279713_VLN3 (VILLIN 3); actin binding
			gma-MIR1512c	Glyma10g21350.2:2735,2714 PACid:16279714_
			gma-MIR1512c	Glyma18g52440.1:671,650 PACid:16311236_pentatricopeptide (PPR) repeat-containing protein
gma-MIR1513a,b,c	1513	9	gma-MIR1513a,b,c	Glyma02g16510.1:112,92 PACid:16248291_F-box family protein
			gma-MIR1513a,b,c	Glyma06g21220.1:79,59 PACid:16263696_F-box family protein
			gma-MIR1513a,b,c	Glyma06g21240.1:112,92 PACid:16263698_F-box family protein
			gma-MIR1513a,b,c	Glyma06g21280.1:94,74 PACid:16263702_F-box family protein
			gma-MIR1513a,b,c	Glyma08g16930.1:100,80 PACid:16271426_F-box family protein
			gma-MIR1513a,b,c	Glyma08g27820.1:109,89 PACid:16272677_F-box family protein
			gma-MIR1513a,b,c	Glyma08g27950.1:199,179 PACid:16272690_F-box family protein
			gma-MIR1513a,b,c	Glyma17g02100.1:274,254 PACid:16304112_F-box family protein
			gma-MIR1513a,b,c	Glyma17g02170.1:82,62 PACid:16304119_F-box family protein
gma-MIR1514a	1514	8	gma-MIR1514a,b	Glyma07g05360.1:782,762 PACid:16266273_NTL9 (NAC transcription factor-like 9); transcription factor
			gma-MIR1514a,b	Glyma07g05360.2:782,762 PACid:16266274_
			gma-MIR1514a,b	Glyma07g05370.1:841,821 PACid:16266275_NTL9 (NAC transcription factor-like 9); transcription factor
			gma-MIR1514a,b	Glyma13g33560.1:3060,3040 PACid:16292493_ATGSL04 (glucan synthase-like 4); 1,3-beta-glucan synthase/ transferase, transferring glycosyl groups
			gma-MIR1514a,b	Glyma15g39420.1:2840,2820 PACid:16300517_ATGSL04 (glucan synthase-like 4); 1,3-beta-glucan synthase/ transferase, transferring glycosyl groups
			gma-MIR1514a,b	Glyma16g01930.1:751,731 PACid:16301149_NTL9 (NAC transcription factor-like 9); transcription factor
			gma-MIR1514a,b	Glyma16g01930.2:471,451 PACid:16301150_
			gma-MIR1514a,b	Glyma16g01940.1:853,833 PACid:16301151_no apical meristem (NAM) family protein
			gma-MIR1514a,b	Glyma16g01940.3:800,780 PACid:16301153_
			gma-MIR1514a	Glyma08g21950.1:1434,1414 PACid:16272034_phox (PX) domain-containing protein
			gma-MIR1514a	Glyma15g18940.1:873,853 PACid:16299266_unknown protein
gma-MIR1514b	1514	10	gma-MIR1514b	Glyma01g39340.1:799,779 PACid:16245705_
			gma-MIR1514b	Glyma04g10390.1:2898,2878 PACid:16255527_SAB (SABRE)
			gma-MIR1514b	Glyma06g10320.1:3402,3382 PACid:16262415_SAB (SABRE)
			gma-MIR1514a,b	Glyma07g05360.1:782,762 PACid:16266273_NTL9 (NAC transcription factor-like 9); transcription factor
			gma-MIR1514a,b	Glyma07g05360.2:782,762 PACid:16266274_
			gma-MIR1514a,b	Glyma07g05370.1:841,821 PACid:16266275_NTL9 (NAC transcription factor-like 9); transcription factor
			gma-MIR4413	Glyma07g13120.1:2723,2703 PACid:16267133_ATVPS11; binding / protein binding / transporter/ zinc ion binding
			gma-MIR1514a,b	Glyma13g33560.1:3060,3040 PACid:16292493_ATGSL04 (glucan synthase-like 4); 1,3-beta-glucan synthase/ transferase, transferring glycosyl groups
			gma-MIR1514a,b	Glyma15g39420.1:2840,2820 PACid:16300517_ATGSL04 (glucan synthase-like 4); 1,3-beta-glucan synthase/ transferase, transferring glycosyl groups
			gma-MIR1514a,b	Glyma16g01930.1:751,731 PACid:16301149_NTL9 (NAC transcription factor-like 9); transcription factor
			gma-MIR1514a,b	Glyma16g01930.2:471,451 PACid:16301150_
			gma-MIR1514a,b	Glyma16g01940.1:853,833 PACid:16301151_no apical meristem (NAM) family protein
			gma-MIR1514a,b	Glyma16g01940.3:800,780 PACid:16301153_
gma-MIR1515a,b	1515	1	gma-MIR1515a,b	Glyma09g02920.1:2759,2738 PACid:16274589_DCL2 (DICER-LIKE 2); ATP binding / ATP-dependent helicase/ RNA binding / double-stranded RNA binding / helicase/ nucleic acid binding / ribonuclease III
gma-MIR1516	1516	0
gma-MIR1516a	1516	3	gma-MIR1516a	Glyma02g41170.1:544,524 PACid:16249766_ATARLA1A (ADP-ribosylation factor-like A1A); GTP binding
			gma-MIR1516a	Glyma03g32940.1:1771,1751 PACid:16253126_unknown protein
			gma-MIR1516a	Glyma14g39540.1:414,394 PACid:16296948_ATARLA1A (ADP-ribosylation factor-like A1A); GTP binding
gma-MIR1516b	1516	2	gma-MIR1516b	Glyma08g17110.1:1360,1340 PACid:16271445_ABC transporter family protein
			gma-MIR1516b	Glyma17g15180.1:422,402 PACid:16305647_unknown protein
gma-MIR1520a	1520	0
gma-MIR1520b	1520	1	gma-MIR1520b,c,d,l,m,q	Glyma01g40620.1:1257,1235 PACid:16245842_basic helix-loop-helix (bHLH) family protein
			gma-MIR1520b	Glyma03g31570.2:1514,1492 PACid:16252966_
gma-MIR1520d	1520	2	gma-MIR1520b,c,d,l,m,q	Glyma01g40620.1:1272,1251 PACid:16245842_basic helix-loop-helix (bHLH) family protein
			gma-MIR1520d,e,j,h,I,n,o,	Glyma02g43880.1:1615,1594 PACid:16250078_unknown protein
gma-MIR1521	1521	2	gma-MIR1521	Glyma03g39500.1:73,54 PACid:16253899_RPT5A (REGULATORY PARTICLE TRIPLE-A ATPASE 5A); ATPase/ calmodulin binding
			gma-MIR1521	Glyma08g12340.1:22,3 PACid:16270877_cysteine proteinase, putative / thiol protease, putative
gma-MIR1523	1523	2	gma-MIR1523	Glyma13g25040.1:998,979 PACid:16291484_epoxide hydrolase, putative
			gma-MIR1523	Glyma13g25040.2:929,910 PACid:16291485_
			gma-MIR1523	Glyma13g25050.1:896,877 PACid:16291486_epoxide hydrolase, putative
gma-MIR1531	1531	0
gma-MIR1535	1535	19	gma-MIR1535	Glyma01g26860.1:683,665 PACid:16244526_unknown protein
			gma-MIR1535	Glyma01g26900.1:737,719 PACid:16244530_unknown protein
			gma-MIR1535	Glyma01g35720.1:614,596 PACid:16245283_unknown protein
			gma-MIR1535	Glyma03g33910.1:136,118 PACid:16253251_ADK2 (ADENOSINE KINASE 2); adenosine kinase/ copper ion binding / kinase
			gma-MIR1535	Glyma03g33910.2:305,287 PACid:16253252_
			gma-MIR1535	Glyma03g33910.3:305,287 PACid:16253253_
			gma-MIR1535	Glyma04g03770.1:234,216 PACid:16254757_CYP82C3; electron carrier/ heme binding / iron ion binding / monooxygenase/ oxygen binding
			gma-MIR1535	Glyma07g11760.1:105,87 PACid:16266997_atnudt4 (Arabidopsis thaliana Nudix hydrolase homolog 4); hydrolase
			gma-MIR1535	Glyma07g11760.2:105,87 PACid:16266998_
			gma-MIR1535	Glyma07g11760.3:105,87 PACid:16266999_
			gma-MIR1535	Glyma07g30930.1:985,967 PACid:16268326_FAD-binding domain-containing protein
			gma-MIR1535	Glyma07g38620.1:188,170 PACid:16269174_IPT5; ATP binding / tRNA isopentenyltransferase/ transferase, transferring alkyl or aryl (other than methyl) groups
			gma-MIR1535	Glyma09g01960.1:1057,1039 PACid:16274480_VCS (VARICOSE); nucleotide binding / protein homodimerization
			gma-MIR1535	Glyma10g41990.1:204,186 PACid:16281819_ATIPT1 (isopentenyltransferase 1); adenylate dimethylallyltransferase
			gma-MIR1535	Glyma12g05530.1:366,348 PACid:16286515_FRS5 (FAR1-related sequence 5); zinc ion binding
			gma-MIR1535	Glyma13g38650.1:546,528 PACid:16293069_ATCSLB04; cellulose synthase/ transferase/ transferase, transferring glycosyl groups
			gma-MIR1535	Glyma14g09190.1:877,859 PACid:16294921_AT-HSFB4; DNA binding / transcription factor
			gma-MIR1535	Glyma14g33460.1:582,564 PACid:16296303_MCT1 (mei2 C-Terminal RRM only like 1); RNA binding
			gma-MIR1535	Glyma15g12890.1:1011,993 PACid:16298591_VCS (VARICOSE); nucleotide binding / protein homodimerization
			gma-MIR1535	Glyma15g12890.2:1011,993 PACid:16298592_
			gma-MIR1535	Glyma17g02080.1:186,168 PACid:16304110_IPT5; ATP binding / tRNA isopentenyltransferase/ transferase, transferring alkyl or aryl (other than methyl) groups
			gma-MIR1535	Glyma17g14900.1:158,140 PACid:16305613_protease inhibitor/seed storage/lipid transfer protein (LTP) family protein
			gma-MIR1535	Glyma18g07130.1:1775,1757 PACid:16308169_hydrolase, acting on ester bonds
			gma-MIR1535	Glyma18g48030.1:110,92 PACid:16310791_unknown protein
gma-MIR2109	2109	23	gma-MIR2109	Glyma01g06750.1:261,242 PACid:16243636_ankyrin repeat family protein
			gma-MIR2109	Glyma01g06750.2:261,242 PACid:16243637_
			gma-MIR2109	Glyma01g06750.3:261,242 PACid:16243638_
			gma-MIR2109	Glyma02g08430.1:91,72 PACid:16247402_disease resistance protein (TIR-NBS-LRR class), putative
			gma-MIR2109	Glyma04g00530.1:5304,5285 PACid:16254349_KAK (KAKTUS); ubiquitin-protein ligase
			gma-MIR2109	Glyma06g19410.1:67,48 PACid:16263502_RLM3 (RESISTANCE TO LEPTOSPHAERIA MACULANS 3); ATP binding / transmembrane receptor
			gma-MIR2109	Glyma08g41560.1:277,258 PACid:16273478_disease resistance protein (TIR-NBS-LRR class), putative
			gma-MIR2109	Glyma08g41560.2:282,263 PACid:16273479_
			gma-MIR2109	Glyma14g02760.1:221,202 PACid:16294139_disease resistance protein (TIR-NBS-LRR class), putative
			gma-MIR2109	Glyma14g02760.2:221,202 PACid:16294140_
			gma-MIR2109	Glyma14g08680.1:23,4 PACid:16294859_disease resistance protein (TIR-NBS-LRR class), putative
			gma-MIR2109	Glyma15g16370.1:37,18 PACid:16298975_mitochondrial substrate carrier family protein
			gma-MIR2109	Glyma16g10020.1:121,102 PACid:16302046_disease resistance protein (TIR-NBS-LRR class), putative
			gma-MIR2109	Glyma16g10080.1:76,57 PACid:16302052_disease resistance protein (TIR-NBS-LRR class), putative
			gma-MIR2109	Glyma16g10290.1:85,66 PACid:16302072_disease resistance protein (TIR-NBS-LRR class), putative
			gma-MIR2109	Glyma16g10340.1:79,60 PACid:16302077_disease resistance protein (TIR-NBS-LRR class), putative
			gma-MIR2109	Glyma16g27560.1:94,75 PACid:16303096_disease resistance protein (TIR-NBS-LRR class), putative
			gma-MIR2109	Glyma16g33920.1:73,54 PACid:16303793_disease resistance protein (TIR-NBS-LRR class), putative
			gma-MIR2109	Glyma16g33930.1:95,76 PACid:16303794_disease resistance protein (TIR-NBS-LRR class), putative
			gma-MIR2109	Glyma16g33940.1:110,91 PACid:16303795_ATP binding / protein binding / transmembrane receptor
			gma-MIR2109	Glyma16g33950.1:95,76 PACid:16303796_disease resistance protein (TIR-NBS-LRR class), putative
			gma-MIR2109	Glyma16g33980.1:73,54 PACid:16303799_disease resistance protein (TIR-NBS-LRR class), putative
			gma-MIR2109	Glyma16g34000.1:23,4 PACid:16303801_disease resistance protein (TIR-NBS-LRR class), putative
			gma-MIR2109	Glyma16g34060.1:194,175 PACid:16303807_disease resistance protein (TIR-NBS-LRR class), putative
			gma-MIR2109	Glyma16g34060.2:194,175 PACid:16303808_
			gma-MIR2109	Glyma16g34100.1:266,247 PACid:16303812_ATP binding / protein binding / transmembrane receptor
			gma-MIR2109	Glyma16g34110.1:73,54 PACid:16303813_disease resistance protein (TIR-NBS-LRR class), putative
			gma-MIR2109	Glyma18g14810.1:97,78 PACid:16308835_disease resistance protein (TIR-NBS-LRR class), putative
gma-MIR2111	2111	5	gma-MIR2111	Glyma05g01350.1:795,775 PACid:16257944_VDAC1 (VOLTAGE DEPENDENT ANION CHANNEL 1); voltage-gated anion channel
			gma-MIR2111	Glyma10g33610.1:319,299 PACid:16280828_catalytic/ glucosylceramidase
			gma-MIR2111	Glyma17g10530.1:726,706 PACid:16305101_VDAC1 (VOLTAGE DEPENDENT ANION CHANNEL 1); voltage-gated anion channel
			gma-MIR2111	Glyma20g14250.1:1365,1345 PACid:16315936_unknown protein
			gma-MIR2111	Glyma20g33990.1:661,641 PACid:16317781_catalytic/ glucosylceramidase
gma-MIR2119	2119	7	gma-MIR2119	Glyma05g30460.1:2108,2088 PACid:16260174_subtilase family protein
			gma-MIR2119	Glyma08g13590.1:2075,2055 PACid:16271027_subtilase family protein
			gma-MIR2119	Glyma12g04320.1:66,46 PACid:16286358_DNA replication licensing factor, putative
			gma-MIR2119	Glyma13g09530.1:233,213 PACid:16290126_ADH1 (ALCOHOL DEHYDROGENASE 1); alcohol dehydrogenase
			gma-MIR2119	Glyma13g09530.2:233,213 PACid:16290127_
			gma-MIR2119	Glyma14g24860.1:108,88 PACid:16295998_ADH1 (ALCOHOL DEHYDROGENASE 1); alcohol dehydrogenase
			gma-MIR2119	Glyma15g21920.1:2235,2215 PACid:16299582_subtilase family protein
			gma-MIR2119	Glyma16g34220.1:824,804 PACid:16303824_AtOCT1 (Arabidopsis thaliana ORGANIC CATION/CARNITINE TRANSPORTER1); carbohydrate transmembrane transporter/ carnitine transporter/ transporter
			gma-MIR2119	Glyma16g34220.2:885,865 PACid:16303825_
gma-MIR2118/2218a,b	2118/2218	3	gma-MIR2218a,b	Glyma08g12860.1:1611,1590 PACid:16270935_PRP39-2
			gma-MIR2218a,b	Glyma12g03040.1:695,674 PACid:16286188_disease resistance protein (TIR-NBS-LRR class), putative
			gma-MIR2218a,b	Glyma20g06780.1:674,653 PACid:16315634_disease resistance protein (TIR-NBS-LRR class), putative
			gma-MIR2218a,b	Glyma20g06780.2:674,653 PACid:16315635_
gma-MIR3522	3522	1	gma-MIR3522	Glyma07g31270.1:425,405 PACid:16268366_
			gma-MIR3522	Glyma07g31270.2:413,393 PACid:16268367_
gma-MIR4340	4340	0
gma-MIR4345	4345	0
gma-MIR4348	4348	1	gma-MIR4348	Glyma06g16350.1:1849,1828 PACid:16263152_AAP2 (AMINO ACID PERMEASE 2); amino acid transmembrane transporter
			gma-MIR4348	Glyma06g16350.2:1698,1677 PACid:16263153_
			gma-MIR4348	Glyma06g16350.3:1788,1767 PACid:16263154_
gma-MIR4350	4350	0
gma-MIR4351	4351	3	gma-MIR4351	Glyma07g35480.1:4380,4359 PACid:16268819_RNase H domain-containing protein
			gma-MIR4351	Glyma08g41350.1:5940,5919 PACid:16273457_RNase H domain-containing protein
			gma-MIR4351	Glyma09g10830.1:648,627 PACid:16275412_AERO2 (Arabidopsis endoplasmic reticulum oxidoreductins 2); FAD binding / electron carrier/ oxidoreductase, acting on sulfur group of donors, disulfide as acceptor / protein binding
			gma-MIR4351	Glyma09g10830.2:976,955 PACid:16275413_
gma-MIR4354	4354	0
gma-MIR4355	4355	0
gma-MIR4358	4358	0
gma-MIR4362	4362	0
gma-MIR4366	4366	0
gma-MIR4367	4367	0
gma-MIR4374a	4374	0
gma-MIR4374b	4374	3	gma-MIR4374b	Glyma04g11130.1:1848,1827 PACid:16255604_monosaccharide transporter, putative
			gma-MIR4374b at 2 locations	Glyma10g12660.1:1127,1106 PACid:16279359_5\'-nucleotidase/ magnesium ion binding
			gma-MIR4374b at 2 locations	Glyma10g12660.1:995,974 PACid:16279359_5\'-nucleotidase/ magnesium ion binding
gma-MIR4376	4376	1	gma-MIR4376	Glyma09g36420.1:1307,1286 PACid:16277398_F-box family protein
gma-MIR4379	4379	0
gma-MIR4380b	4380	0
gma-MIR4382	4382	2	gma-MIR4382	Glyma04g24270.1:898,877 PACid:16256284_unknown protein
			gma-MIR4382	Glyma15g22770.1:1109,1088 PACid:16299638_unknown protein
gma-MIR4387e	4387	1	gma-MIR4387e	Glyma19g04030.1:2766,2746 PACid:16311835_EMB1895 (EMBRYO DEFECTIVE 1895); binding
gma-MIR4392	4392	0
gma-MIR4395	4395	0
gma-MIR4397	4397	1	gma-MIR4397	Glyma04g31190.1:227,206 PACid:16256462_unknown protein
gma-MIR4399	4399	0
gma-MIR4407	4407	10	gma-MIR4407	Glyma0090s00200.1:31,10 PACid:16242806_leucine-rich repeat transmembrane protein kinase, putative
			gma-MIR4407	Glyma0090s00210.1:64,43 PACid:16242807_kinase
			gma-MIR4407	Glyma0196s00210.1:31,10 PACid:16242888_kinase
			gma-MIR4407	Glyma07g38620.1:415,394 PACid:16269174_IPT5; ATP binding / tRNA isopentenyltransferase/ transferase, transferring alkyl or aryl (other than methyl) groups
			gma-MIR4407	Glyma10g41990.1:491,470 PACid:16281819_ATIPT1 (isopentenyltransferase 1); adenylate dimethylallyltransferase
			gma-MIR4407	Glyma15g11040.1:542,521 PACid:16298392_IPT5; ATP binding / tRNA isopentenyltransferase/ transferase, transferring alkyl or aryl (other than methyl) groups
			gma-MIR4407	Glyma16g07020.1:268,247 PACid:16301750_kinase
			gma-MIR4407	Glyma16g07060.1:31,10 PACid:16301754_kinase
			gma-MIR4407	Glyma16g07100.1:64,43 PACid:16301758_kinase
			gma-MIR4407	Glyma17g02080.1:413,392 PACid:16304110_IPT5; ATP binding / tRNA isopentenyltransferase/ transferase, transferring alkyl or aryl (other than methyl) groups
gma-MIR4412	4412	0
gma-MIR4413a	4413	15	gma-MIR4413a,b	Glyma07g11290.1:807,788 PACid:16266946_unknown protein
			gma-MIR4413a,b	Glyma07g11410.1:969,950 PACid:16266959_pentatricopeptide (PPR) repeat-containing protein
			gma-MIR4413,a,b	Glyma09g07250.1:1044,1025 PACid:16275066_helicase domain-containing protein / pentatricopeptide (PPR) repeat-containing protein
			gma-MIR4413a,b	Glyma09g07290.1:1092,1073 PACid:16275070_helicase domain-containing protein / pentatricopeptide (PPR) repeat-containing protein
			gma-MIR4413a,b	Glyma09g07300.1:858,839 PACid:16275071_unknown protein
			gma-MIR4413a,b	Glyma09g30720.1:1141,1122 PACid:16276756_pentatricopeptide (PPR) repeat-containing protein
			gma-MIR4413a,b	Glyma09g30940.1:993,974 PACid:16276781_helicase domain-containing protein / pentatricopeptide (PPR) repeat-containing protein
			gma-MIR4413a,b	Glyma09g39260.1:993,974 PACid:16277732_helicase domain-containing protein / pentatricopeptide (PPR) repeat-containing protein
			gma-MIR4413a	Glyma10g05620.1:3796,3777 PACid:16278685_UPL4; ubiquitin-protein ligase
			gma-MIR4413a	Glyma10g05620.2:3893,3874 PACid:16278686_
			gma-MIR4413a	Glyma13g19980.1:3568,3549 PACid:16290908_UPL4; ubiquitin-protein ligase
			gma-MIR4413a,b	Glyma15g24040.1:1161,1142 PACid:16299749_helicase domain-containing protein / pentatricopeptide (PPR) repeat-containing protein
			gma-MIR4413a,b	Glyma16g25410.1:1044,1025 PACid:16302850_helicase domain-containing protein / pentatricopeptide (PPR) repeat-containing protein
			gma-MIR4413a,b	Glyma16g27600.1:813,794 PACid:16303101_helicase domain-containing protein / pentatricopeptide (PPR) repeat-containing protein
			gma-MIR4413a,b	Glyma16g27790.1:927,908 PACid:16303121_helicase domain-containing protein / pentatricopeptide (PPR) repeat-containing protein
			gma-MIR4413a,b	Glyma16g31950.1:1233,1214 PACid:16303563_pentatricopeptide (PPR) repeat-containing protein
			gma-MIR4413a,b	Glyma16g31950.2:1178,1159 PACid:16303564_
gma-MIR4413b	4413	20	gma-MIR4413b	Glyma02g28010.1:3289,3270 PACid:16248707_
			gma-MIR4413b	Glyma04g38190.1:2105,2086 PACid:16257138_ATPase E1-E2 type family protein / haloacid dehalogenase-like hydrolase familiy protein
			gma-MIR4413b	Glyma06g16860.1:1933,1914 PACid:16263212_ATPase E1-E2 type family protein / haloacid dehalogenase-like hydrolase familiy protein
			gma-MIR4413a,b	Glyma07g11290.1:808,789 PACid:16266946_unknown protein
			gma-MIR4413a,b	Glyma07g11410.1:970,951 PACid:16266959_pentatricopeptide (PPR) repeat-containing protein
			gma-MIR4413b	Glyma08g09950.1:591,572 PACid:16270597_unknown protein
			gma-MIR4413,a,b	Glyma09g07250.1:1045,1026 PACid:16275066_helicase domain-containing protein / pentatricopeptide (PPR) repeat-containing protein
			gma-MIR4413b	Glyma09g07290.1:1093,1074 PACid:16275070_helicase domain-containing protein / pentatricopeptide (PPR) repeat-containing protein
			gma-MIR4413a,b	Glyma09g07300.1:859,840 PACid:16275071_unknown protein
			gma-MIR4413b	Glyma09g30500.1:928,909 PACid:16276732_pentatricopeptide (PPR) repeat-containing protein
			gma-MIR4413a,b	Glyma09g30720.1:1142,1123 PACid:16276756_pentatricopeptide (PPR) repeat-containing protein
			gma-MIR4413a,b	Glyma09g30940.1:994,975 PACid:16276781_helicase domain-containing protein / pentatricopeptide (PPR) repeat-containing protein
			gma-MIR4413b	Glyma09g30950.1:446,427 PACid:16276782_pentatricopeptide (PPR) repeat-containing protein
			gma-MIR4413a,b	Glyma09g39260.1:994,975 PACid:16277732_helicase domain-containing protein / pentatricopeptide (PPR) repeat-containing protein
			gma-MIR4413a,b	Glyma15g24040.1:1162,1143 PACid:16299749_helicase domain-containing protein / pentatricopeptide (PPR) repeat-containing protein
			gma-MIR4413a,b	Glyma16g25410.1:1045,1026 PACid:16302850_helicase domain-containing protein / pentatricopeptide (PPR) repeat-containing protein
			gma-MIR4413a,b	Glyma16g27600.1:814,795 PACid:16303101_helicase domain-containing protein / pentatricopeptide (PPR) repeat-containing protein
			gma-MIR4413a,b	Glyma16g27790.1:928,909 PACid:16303121_helicase domain-containing protein / pentatricopeptide (PPR) repeat-containing protein
			gma-MIR4413a,b	Glyma16g31950.1:1234,1215 PACid:16303563_pentatricopeptide (PPR) repeat-containing protein
			gma-MIR4413a,b	Glyma16g31950.2:1179,1160 PACid:16303564_
			gma-MIR4413b	Glyma19g31970.1:675,656 PACid:16313452_EMB2654 (EMBRYO DEFECTIVE 2654)
gma-MIR4414	4414	4	gma-MIR4414	Glyma04g41040.1:525,506 PACid:16257470_MSP1 protein, putative / intramitochondrial sorting protein, putative
			gma-MIR4414	Glyma08g47680.1:304,285 PACid:16274186_protein kinase family protein
			gma-MIR4414	Glyma08g47680.2:304,285 PACid:16274187_
			gma-MIR4414	Glyma11g14500.1:1026,1007 PACid:16283882_APUM2 (Arabidopsis Pumilio 2); RNA binding / binding
			gma-MIR4414	Glyma12g09690.1:846,827 PACid:16287000_ELM1 (ELONGATED MITOCHONDRIA 1)
gma-MIR4415a	4415	5	gma-MIR4415a	Glyma01g44340.1:461,441 PACid:16246281_ATP binding / protein kinase
			gma-MIR4415a	Glyma04g40000.1:592,572 PACid:16257346_ATEXPA8 (ARABIDOPSIS THALIANA EXPANSIN A8)
			gma-MIR4415a	Glyma05g36990.1:294,274 PACid:16260969_unknown protein
			gma-MIR4415a	Glyma06g14850.1:613,593 PACid:16262983_ATEXPA8 (ARABIDOPSIS THALIANA EXPANSIN A8)
			gma-MIR4415a	Glyma16g26110.1:372,352 PACid:16302928_rhomboid protein-related
gma-MIR4415b	4415	3	gma-MIR4415b	Glyma13g03650.1:265,245 PACid:16289545_L-ascorbate oxidase/ copper ion binding / oxidoreductase
			gma-MIR4415b	Glyma14g04530.1:255,235 PACid:16294346_L-ascorbate oxidase/ copper ion binding / oxidoreductase
			gma-MIR4415b	Glyma20g12150.1:261,241 PACid:16315895_L-ascorbate oxidase/ copper ion binding / oxidoreductase
gma-MIR4416a	4416	1	gma-MIR4416a	Glyma02g02610.1:1201,1182 PACid:16246755_glyoxal oxidase-related
gma-MIR4416b	4416	0	gma-MIR4416b
gma-new-miR11602	11602	0	gma-MIR4421new
gma-new-miR21193	21193	7	gma-MIR4422new	Glyma01g07640.1:168,150 PACid:16243735_SIK1; ATP binding / kinase/ protein kinase/ protein serine/threonine kinase
			gma-MIR4422new	Glyma02g13220.1:314,296 PACid:16247940_SIK1; ATP binding / kinase/ protein kinase/ protein serine/threonine kinase
			gma-MIR4422new	Glyma08g26150.1:1179,1161 PACid:16272503_SEC14 cytosolic factor family protein / phosphoglyceride transfer family protein
			gma-MIR4422new	Glyma08g26150.2:1179,1161 PACid:16272504_
			gma-MIR4422new	Glyma08g26150.3:832,814 PACid:16272505_
			gma-MIR4422new	Glyma11g37820.1:536,518 PACid:16285750_glycosyl transferase family 17 protein
			gma-MIR4422new	Glyma12g00390.1:1131,1113 PACid:16285839_SEC14 cytosolic factor family protein / phosphoglyceride transfer family protein
			gma-MIR4422new	Glyma12g00390.2:1131,1113 PACid:16285840_
			gma-MIR4422new	Glyma17g34200.1:2648,2630 PACid:16307002_unknown protein
			gma-MIR4422new	Glyma18g01740.1:501,483 PACid:16307607_glycosyl transferase family 17 protein
gma-new-miR13587	13587	2	gma-MIR4423new	Glyma02g08270.1:439,421 PACid:16247387_ubiquitin thiolesterase
			gma-MIR4423new	Glyma19g38290.1:966,948 PACid:16314186_F-box family protein
gma-new-miR14018	14018	0	gma-MIR4424new
gma-new-miR50841	50841	0	gma-MIR4425new
gma-MIR-Seq01	Seq01	5	gma-MIR-Seq01	Glyma02g01220.1:646,628 PACid:16246581_ATSK11; protein kinase/ protein serine/threonine kinase
			gma-MIR-Seq01	Glyma02g01220.2:735,717 PACid:16246582_
			gma-MIR-Seq01	Glyma02g01220.3:735,717 PACid:16246583_
			gma-MIR-Seq01	Glyma02g13740.1:104,86 PACid:16247993_unknown protein
			gma-MIR-Seq01	Glyma05g08190.1:693,675 PACid:16258644_KCS11 (3-KETOACYL-COA SYNTHASE 11); acyltransferase/ catalytic/ transferase, transferring acyl groups other than amino-acyl groups
			gma-MIR-Seq01	Glyma10g01280.1:728,710 PACid:16278200_ATSK11; protein kinase/ protein serine/threonine kinase
			gma-MIR-Seq01	Glyma10g01280.2:647,629 PACid:16278201_
			gma-MIR-Seq01	Glyma14g16700.2:1032,1014 PACid:16295560_
gma-MIR-Seq03	Seq03	7	gma-MIR-Seq03	Glyma05g35410.1:512,494 PACid:16260787_unknown protein
			gma-MIR-Seq03	Glyma08g43520.1:228,210 PACid:16273711_membrane bound O-acyl transferase (MBOAT) family protein / wax synthase-related
			gma-MIR-Seq03	Glyma10g06740.1:1294,1276 PACid:16278810_TIM (TRIOSEPHOSPHATE ISOMERASE); catalytic/ triose-phosphate isomerase
			gma-MIR-Seq03	Glyma13g22410.1:1584,1566 PACid:16291181_transducin family protein / WD-40 repeat family protein
			gma-MIR-Seq03	Glyma17g31800.1:213,195 PACid:16306749_unknown protein
			gma-MIR-Seq03	Glyma18g43430.1:524,506 PACid:16310328_ATERDJ3A; oxidoreductase
			gma-MIR-Seq03	Glyma19g40380.1:1178,1160 PACid:16314429_unknown protein
gma-MIR-Seq04a,b	Seq04	24	gma-MIR-Seq04a,b	Glyma01g04790.1:2441,2423 PACid:16243427_ESP3 (ENHANCED SILENCING PHENOTYPE 3); ATP binding / ATP-dependent RNA helicase/ ATP-dependent helicase/ helicase/ nucleic acid binding
			gma-MIR-Seq04a,b	Glyma01g08060.1:513,495 PACid:16243772_squamosa promoter-binding protein-like 6 (SPL6)
			gma-MIR-Seq04a,b	Glyma01g42520.1:608,590 PACid:16246070_unknown protein
			gma-MIR-Seq04a,b	Glyma02g13370.1:358,340 PACid:16247956_squamosa promoter-binding protein-like 6 (SPL6)
			gma-MIR-Seq04a,b	Glyma02g13370.2:472,454 PACid:16247957_
			gma-MIR-Seq04a,b	Glyma02g43140.1:100,82 PACid:16249991_glutaredoxin family protein
			gma-MIR-Seq04a,b	Glyma03g07130.1:42,24 PACid:16251341_reverse transcriptase, putative / RNA-dependent DNA polymerase, putative
			gma-MIR-Seq04a,b	Glyma04g14680.1:1313,1295 PACid:16255899_unknown protein
			gma-MIR-Seq04a,b	Glyma0509s00200.1:153,135 PACid:16257804_DNAJ heat shock N-terminal domain-containing protein
			gma-MIR-Seq04a,b	Glyma05g25830.1:1925,1907 PACid:16259629_FLS2 (FLAGELLIN-SENSITIVE 2); ATP binding / kinase/ protein binding / protein serine/threonine kinase/ transmembrane receptor protein serine/threonine kinase
			gma-MIR-Seq04a,b	Glyma05g25830.2:1731,1713 PACid:16259630_
			gma-MIR-Seq04a,b	Glyma05g37820.1:438,420 PACid:16261066_unknown protein
			gma-MIR-Seq04a,b	Glyma07g40270.1:612,594 PACid:16269382_ARF1 (AUXIN RESPONSE FACTOR 1); DNA binding / transcription factor
			gma-MIR-Seq04a,b	Glyma08g36160.1:1216,1198 PACid:16272960_PPR40 (PENTATRICOPEPTIDE (PPR) DOMAIN PROTEIN 40)
			gma-MIR-Seq04a,b	Glyma09g05110.1:985,967 PACid:16274836_mitochondrial substrate carrier family protein
			gma-MIR-Seq04a,b	Glyma09g34790.1:1221,1203 PACid:16277204_unknown protein
			gma-MIR-Seq04a,b	Glyma11g13670.1:2402,2384 PACid:16283780_binding
			gma-MIR-Seq04a,b	Glyma11g35580.1:94,76 PACid:16285493_glutaredoxin family protein
			gma-MIR-Seq04a,b	Glyma12g05670.1:2204,2186 PACid:16286529_binding
			gma-MIR-Seq04a,b	Glyma12g28550.1:634,616 PACid:16288180_ARF1 (AUXIN RESPONSE FACTOR 1); DNA binding / transcription factor
			gma-MIR-Seq04a,b	Glyma14g06220.1:124,106 PACid:16294547_glutaredoxin family protein
			gma-MIR-Seq04a,b	Glyma14g37620.1:97,79 PACid:16296741_glutaredoxin family protein
			gma-MIR-Seq04a,b	Glyma15g16370.1:1016,998 PACid:16298975_mitochondrial substrate carrier family protein
			gma-MIR-Seq04a,b	Glyma18g02840.1:126,108 PACid:16307739_glutaredoxin family protein
			gma-MIR-Seq04a,b	Glyma19g24300.1:868,850 PACid:16312684_PUX1 (PLANT UBX DOMAIN-CONTAINING PROTEIN 1)
gma-MIR-Seq05	Seq05	10	gma-MIR-Seq05	Glyma01g29190.1:1292,1273 PACid:16244706_pyruvate decarboxylase, putative
			gma-MIR-Seq05	Glyma01g45070.1:813,794 PACid:16246372_ATML1 (MERISTEM LAYER 1); DNA binding / sequence-specific DNA binding / transcription factor		gma-new-miR11602
			gma-MIR-Seq05	Glyma05g03020.1:640,621 PACid:16258131_GAI (GIBBERELLIC ACID INSENSITIVE); transcription factor		gma-new-miR21193
			gma-MIR-Seq05	Glyma07g18570.1:1351,1332 PACid:16267705_pyruvate decarboxylase, putative		gma-new-miR13587
			gma-MIR-Seq05	Glyma09g08940.1:840,821 PACid:16275255_transferase family protein		gma-new-miR14018
			gma-MIR-Seq05	Glyma10g35400.1:1170,1151 PACid:16281044_transferase family protein		gma-new-miR50841
			gma-MIR-Seq05	Glyma12g01410.1:897,878 PACid:16285967_IQD11 (IQ-domain 11); calmodulin binding
			gma-MIR-Seq05	Glyma17g13680.1:709,690 PACid:16305475_RGL1 (RGA-LIKE 1); transcription factor
			gma-MIR-Seq05	Glyma18g43460.1:1462,1443 PACid:16310331_PDC2 (pyruvate decarboxylase-2); carboxy-lyase/ catalytic/ magnesium ion binding / pyruvate decarboxylase/ thiamin pyrophosphate binding
			gma-MIR-Seq05	Glyma20g32120.1:984,965 PACid:16317577_transferase family protein
gma-MIR-Seq06	Seq06	1	gma-MIR-Seq06	Glyma13g03290.1:162,143 PACid:16289509_unknown protein
gma-MIR-Seq07	Seq07	15	gma-MIR-Seq07	Glyma01g09570.1:2992,2973 PACid:16243883_RNase H domain-containing protein
			gma-MIR-Seq07	Glyma01g44750.1:331,312 PACid:16246334_unknown protein
			gma-MIR-Seq07	Glyma02g12320.1:1517,1498 PACid:16247829_EXS family protein / ERD1/XPR1/SYG1 family protein
			gma-MIR-Seq07	Glyma02g17420.1:76,57 PACid:16248395_PMS1 (POSTMEIOTIC SEGREGATION 1); ATP binding / mismatched DNA binding
			gma-MIR-Seq07	Glyma03g10290.1:7757,7738 PACid:16251555_RNase H domain-containing protein
			gma-MIR-Seq07	Glyma04g01020.1:81,62 PACid:16254409_fructose-bisphosphate aldolase, putative
			gma-MIR-Seq07	Glyma04g01020.3:81,62 PACid:16254411_
			gma-MIR-Seq07	Glyma05g09990.1:452,433 PACid:16258813_
			gma-MIR-Seq07	Glyma12g33840.1:702,683 PACid:16288799_LSH10 (LIGHT SENSITIVE HYPOCOTYLS 10)
			gma-MIR-Seq07	Glyma13g11820.1:28334,28315 PACid:16290333_
			gma-MIR-Seq07	Glyma13g11940.2:956,937 PACid:16290348_
			gma-MIR-Seq07	Glyma13g12050.1:13812,13793 PACid:16290365_
			gma-MIR-Seq07	Glyma13g12070.1:9987,9968 PACid:16290367_RNase H domain-containing protein
			gma-MIR-Seq07	Glyma13g12140.1:458,439 PACid:16290372_
			gma-MIR-Seq07	Glyma15g26810.1:2956,2937 PACid:16299837_RNase H domain-containing protein
			gma-MIR-Seq07	Glyma18g05800.3:687,668 PACid:16308035_
gma-MIR-Seq08	Seq08	4	gma-MIR-Seq08	Glyma10g07430.1:586,566 PACid:16278880_SRPK4 (Ser/Arg-rich protein kinase 4); kinase/ protein kinase
			gma-MIR-Seq08	Glyma10g07430.2:586,566 PACid:16278881_
			gma-MIR-Seq08	Glyma13g03430.1:1065,1045 PACid:16289524_CH1 (CHLORINA 1); chlorophyllide a oxygenase
			gma-MIR-Seq08	Glyma13g21320.1:667,647 PACid:16291062_protein kinase-related
			gma-MIR-Seq08	Glyma14g23860.1:1106,1086 PACid:16295898_CH1 (CHLORINA 1); chlorophyllide a oxygenase
			gma-MIR-Seq08	Glyma14g23860.2:1106,1086 PACid:16295899_
gma-MIR-Seq09	Seq09	0
gma-MIR-Seq10-3p	Seq10	1	gma-MIR-Seq10-3p	Glyma05g07850.1:361,341 PACid:16258606_universal stress protein (USP) family protein
gma-MIR-Seq10-5p	Seq10	0
gma-MIR-Seq11	Seq11	1	gma-MIR-Seq11	Glyma17g05740.1:207,187 PACid:16304536_unknown protein
gma-MIR-Seq12	Seq12	3	gma-MIR-Seq12	Glyma04g21450.1:2040,2020 PACid:16256199_ZLL (ZWILLE); translation initiation factor
			gma-MIR-Seq12	Glyma06g23920.1:1931,1911 PACid:16263931_ZLL (ZWILLE); translation initiation factor
			gma-MIR-Seq12	Glyma13g24120.1:1188,1168 PACid:16291383_SNI1; transcription repressor
gma-MIR-Seq14a,b	Seq14	1	gma-MIR-Seq14a,b	Glyma09g36640.1:604,584 PACid:16277423_invertase/pectin methylesterase inhibitor family protein
gma-MIR-Seq15a,b	Seq15	1	gma-MIR-Seq15a,b	Glyma20g02820.1:3076,3056 PACid:16315313_AGO2 (argonaute 2); nucleic acid binding
gma-MIR-Seq17	Seq17	0
gma-MIR-Seq18	Seq18	5	gma-MIR-Seq18	Glyma01g42330.1:433,412 PACid:16246044_YT521-B-like family protein
			gma-MIR-Seq18	Glyma06g47650.1:886,865 PACid:16265506_disease resistance protein (NBS-LRR class), putative
			gma-MIR-Seq18	Glyma11g21200.1:662,641 PACid:16284543_disease resistance protein (NBS-LRR class), putative
			gma-MIR-Seq18	Glyma13g26380.1:788,767 PACid:16291634_disease resistance protein (NBS-LRR class), putative
			gma-MIR-Seq18	Glyma15g35920.1:820,799 PACid:16300177_disease resistance protein (NBS-LRR class), putative
gma-MIR-Seq19	Seq19	17	gma-MIR-Seq19	Glyma01g17230.1:206,185 PACid:16244069_chloroplast lumen common family protein
			gma-MIR-Seq19	Glyma08g04240.1:248,227 PACid:16269909_
			gma-MIR-Seq19	Glyma13g25440.1:526,505 PACid:16291525_disease resistance protein (NBS-LRR class), putative
			gma-MIR-Seq19	Glyma13g25920.1:278,257 PACid:16291584_disease resistance protein (NBS-LRR class), putative
			gma-MIR-Seq19	Glyma13g25950.1:360,339 PACid:16291587_disease resistance protein (NBS-LRR class), putative
			gma-MIR-Seq19	Glyma13g25970.1:3321,3300 PACid:16291589_disease resistance protein (NBS-LRR class), putative
			gma-MIR-Seq19	Glyma13g25970.1:360,339 PACid:16291589_disease resistance protein (NBS-LRR class), putative
			gma-MIR-Seq19	Glyma13g26000.1:360,339 PACid:16291592_disease resistance protein (NBS-LRR class), putative
			gma-MIR-Seq19	Glyma13g26230.1:645,624 PACid:16291618_disease resistance protein (NBS-LRR class), putative
			gma-MIR-Seq19	Glyma13g26250.1:363,342 PACid:16291620_disease resistance protein (NBS-LRR class), putative
			gma-MIR-Seq19	Glyma13g26310.1:363,342 PACid:16291627_disease resistance protein (NBS-LRR class), putative
			gma-MIR-Seq19	Glyma13g26530.1:290,269 PACid:16291649_disease resistance protein (NBS-LRR class), putative
			gma-MIR-Seq19	Glyma15g37140.1:288,267 PACid:16300281_disease resistance protein (NBS-LRR class), putative
			gma-MIR-Seq19	Glyma15g37290.1:492,471 PACid:16300295_disease resistance protein (NBS-LRR class), putative
			gma-MIR-Seq19	Glyma15g37320.1:270,249 PACid:16300298_disease resistance protein (NBS-LRR class), putative
			gma-MIR-Seq19	Glyma15g37340.1:348,327 PACid:16300301_disease resistance protein (NBS-LRR class), putative
			gma-MIR-Seq19	Glyma15g37390.1:348,327 PACid:16300306_disease resistance protein (NBS-LRR class), putative
gma-MIR-Seq21	Seq21	0
gma-MIR-Seq22	Seq22	1	gma-MIR-Seq22	Glyma18g01250.1:599,578 PACid:16307552_unknown protein
soy_1	soy_1	2	soy_1	Glyma03g41160.1:3247,3227 PACid:16254104_unknown protein
			soy_1	Glyma12g22290.1:2019,1999 PACid:16287941_unknown protein
soy_3	soy_3	16	soy_3	Glyma10g40030.1:613,593 PACid:16281583_unknown protein
			soy_3	Glyma10g40030.2:556,536 PACid:16281584_
			soy_3	Glyma16g24920.1:667,647 PACid:16302792_disease resistance protein (TIR-NBS-LRR class), putative
			soy_3	Glyma16g24940.1:705,685 PACid:16302794_disease resistance protein (TIR-NBS-LRR class), putative
			soy_3	Glyma16g25010.1:624,604 PACid:16302801_disease resistance protein (TIR-NBS-LRR class), putative
			soy_3	Glyma16g25020.1:789,769 PACid:16302802_disease resistance protein (TIR-NBS-LRR class), putative
			soy_3	Glyma16g25040.1:745,725 PACid:16302804_disease resistance protein (TIR-NBS-LRR class), putative
			soy_3	Glyma16g25080.1:660,640 PACid:16302811_disease resistance protein (TIR-NBS-LRR class), putative
			soy_3	Glyma16g25100.1:612,592 PACid:16302813_disease resistance protein (TIR-NBS-LRR class), putative
			soy_3	Glyma16g25120.1:749,729 PACid:16302815_disease resistance protein (TIR-NBS-LRR class), putative
			soy_3	Glyma16g25140.1:705,685 PACid:16302817_disease resistance protein (TIR-NBS-LRR class), putative
			soy_3	Glyma16g25140.2:705,685 PACid:16302818_
			soy_3	Glyma16g25170.1:705,685 PACid:16302821_disease resistance protein (TIR-NBS-LRR class), putative
			soy_3	Glyma16g33680.1:720,700 PACid:16303768_disease resistance protein (TIR-NBS-LRR class), putative
			soy_3	Glyma16g33910.1:705,685 PACid:16303790_disease resistance protein (TIR-NBS-LRR class), putative
			soy_3	Glyma16g33910.2:705,685 PACid:16303791_
			soy_3	Glyma16g33910.3:705,685 PACid:16303792_
			soy_3	Glyma19g07650.1:741,721 PACid:16312187_disease resistance protein (TIR-NBS-LRR class), putative
			soy_3	Glyma19g07680.1:617,597 PACid:16312190_ATP binding / protein binding / transmembrane receptor
			soy_3	Glyma19g07700.1:805,785 PACid:16312192_disease resistance protein (TIR-NBS-LRR class), putative
			soy_3	Glyma19g07700.2:805,785 PACid:16312193_
soy_6	soy_6	3	soy_6	Glyma01g00830.1:284,263 PACid:16242956_SWIM zinc finger family protein
			soy_6	Glyma03g38920.1:961,940 PACid:16253828_SWIM zinc finger family protein
			soy_6	Glyma19g06930.1:886,865 PACid:16312109_STE1 (STEROL 1); C-5 sterol desaturase
soy_7	soy_7	3	soy_7	Glyma02g39300.1:449,428 PACid:16249560_PHD finger transcription factor, putative
			soy_7	Glyma02g46020.2:95,74 PACid:16250342_
			soy_7	Glyma14g37420.1:478,457 PACid:16296715_PHD finger transcription factor, putative
soy_8	soy_8	1	soy_8	Glyma10g37020.1:27,7 PACid:16281247_eukaryotic translation initiation factor 2 family protein / eIF-2 family protein
soy_9	soy_9	5	soy_9	Glyma01g35640.1:1178,1158 PACid:16245274_unknown protein
			soy_9	Glyma04g05910.1:858,838 PACid:16255009_ER (ERECTA); transmembrane receptor protein kinase
			soy_9	Glyma05g30600.1:83,63 PACid:16260192_PSBY
			soy_9	Glyma08g13790.1:116,96 PACid:16271050_PSBY
			soy_9	Glyma09g35230.1:557,537 PACid:16277259_unknown protein
soy_10	soy_10	0
soy_11	soy_11	3	soy_11	Glyma12g13490.1:192,171 PACid:16287370_FRS5 (FAR1-related sequence 5); zinc ion binding
			soy_11	Glyma12g13490.1:321,300 PACid:16287370_FRS5 (FAR1-related sequence 5); zinc ion binding
			soy_11	Glyma13g10520.1:1321,1300 PACid:16290224_unknown protein
			soy_11	Glyma13g10520.2:1341,1320 PACid:16290225_
soy_16	soy_16	10	soy_16	Glyma05g28430.1:472,452 PACid:16259931_helicase domain-containing protein / pentatricopeptide (PPR) repeat-containing protein
			soy_16	Glyma07g11500.1:341,321 PACid:16266968_helicase domain-containing protein / pentatricopeptide (PPR) repeat-containing protein
			soy_16	Glyma09g30160.1:517,497 PACid:16276691_helicase domain-containing protein / pentatricopeptide (PPR) repeat-containing protein
			soy_16	Glyma09g30580.1:517,497 PACid:16276740_helicase domain-containing protein / pentatricopeptide (PPR) repeat-containing protein
			soy_16	Glyma09g30680.1:469,449 PACid:16276752_helicase domain-containing protein / pentatricopeptide (PPR) repeat-containing protein
			soy_16	Glyma09g30720.1:617,597 PACid:16276756_pentatricopeptide (PPR) repeat-containing protein
			soy_16	Glyma09g30740.1:625,605 PACid:16276758_unknown protein
			soy_16	Glyma09g30940.1:469,449 PACid:16276781_helicase domain-containing protein / pentatricopeptide (PPR) repeat-containing protein
			soy_16	Glyma17g11560.1:176,156 PACid:16305227_ubiquitin-associated (UBA)/TS-N domain-containing protein
			soy_16	Glyma18g51580.1:513,493 PACid:16311152_TCP1; DNA binding / transcription factor
soy_17	soy_17	1	soy_17	Glyma11g00350.1:305,285 PACid:16282162_
soy_18	soy_18 (4374?)	4	soy_18	Glyma07g03970.1:195,175 PACid:16266103_kinase
			soy_18	Glyma10g12660.1:1034,1014 PACid:16279359_5\'-nucleotidase/ magnesium ion binding
			soy_18	Glyma10g12660.1:1122,1102 PACid:16279359_5\'-nucleotidase/ magnesium ion binding
			soy_18	Glyma10g12660.1:990,970 PACid:16279359_5\'-nucleotidase/ magnesium ion binding
soy_19	soy_19	1	soy_19	Glyma18g52250.1:185,164 PACid:16311216_aldo/keto reductase, putative
soy_23	soy_23	1	soy_23	Glyma14g33820.2:1571,1551 PACid:16296342_
soy_24	soy_24	11	soy_24	Glyma01g42890.1:1495,1475 PACid:16246113_transcription factor jumonji (jmjC) domain-containing protein
			soy_24	Glyma06g18500.1:796,776 PACid:16263414_RGLG2 (RING domain Ligase2); ubiquitin-protein ligase
			soy_24	Glyma07g03880.1:775,755 PACid:16266091_unknown protein
			soy_24	Glyma09g26960.1:1244,1224 PACid:16276362_unknown protein
			soy_24	Glyma10g24430.1:441,421 PACid:16279889_ATVAMP726
			soy_24	Glyma11g02580.1:505,485 PACid:16282444_transcription factor jumonji (jmjC) domain-containing protein
			soy_24	Glyma11g02580.2:505,485 PACid:16282445_
			soy_24	Glyma11g36980.1:161,141 PACid:16285644_SPL2 (SQUAMOSA PROMOTER BINDING PROTEIN-LIKE 2); DNA binding / transcription factor
			soy_24	Glyma11g36980.2:317,297 PACid:16285645_
			soy_24	Glyma12g37050.1:1925,1905 PACid:16289164_ETR1 (ETHYLENE RESPONSE 1); ethylene binding / protein histidine kinase/ two-component response regulator
			soy_24	Glyma12g37050.2:1857,1837 PACid:16289165_
			soy_24	Glyma12g37050.3:1938,1918 PACid:16289166_
			soy_24	Glyma15g20460.1:465,445 PACid:16299430_pectinesterase family protein
			soy_24	Glyma17g35090.1:512,492 PACid:16307102_AtGRF1 (GROWTH-REGULATING FACTOR 1); transcription activator
			soy_24	Glyma20g37940.1:1824,1804 PACid:16318229_ACBP4 (ACYL-COA BINDING PROTEIN 4); acyl-CoA binding
soy_26	soy_26	2	soy_26	Glyma06g02630.1:702,681 PACid:16261481_pathogenesis-related thaumatin family protein
			soy_26	Glyma09g27740.1:752,731 PACid:16276442_
Supplementary data: Turner et al., Genome organization and characteristics of soybean miRNAs

## Sheet: list by target
List of target genes, with the corresponding list of all identified miRNAs predicted to target this particular gene.
Target gene ID and predicted function	Confirmed using degradome analysis (Song et al. 2011)	All miRNA family members predicted to regulate the target gene
Glyma0090s00200.1:31,10 PACid:16242806_leucine-rich repeat transmembrane protein kinase, putative		gma-MIR4407
Glyma0090s00210.1:64,43 PACid:16242807_kinase		gma-MIR4407
Glyma0196s00210.1:31,10 PACid:16242888_kinase		gma-MIR4407
Glyma01g00830.1:284,263 PACid:16242956_SWIM zinc finger family protein		soy_6
Glyma01g02280.1:1131,1110 PACid:16243137_VQ motif-containing protein		gma-MIR482b, d-5p
Glyma01g02880.1:593,574 PACid:16243203_SVP (SHORT VEGETATIVE PHASE); transcription factor/ translation repressor, nucleic acid binding		gma-MIR396f,g
Glyma01g03030.1:707,689 PACid:16243218_CYCD2;1 (Cyclin D2;1); cyclin-dependent protein kinase regulator/ protein binding		gma-MIR169f,j
Glyma01g03040.1:843,824 PACid:16243219_PFK5 (PHOSPHOFRUCTOKINASE 5); 6-phosphofructokinase		gma-MIR530a,b,c
Glyma01g03870.1:1095,1075 PACid:16243323_ATTPS9; transferase, transferring glycosyl groups / trehalose-phosphatase		gma-MIR172a-c,f-h
Glyma01g04790.1:2441,2423 PACid:16243427_ESP3 (ENHANCED SILENCING PHENOTYPE 3); ATP binding / ATP-dependent RNA helicase/ ATP-dependent helicase/ helicase/ nucleic acid binding		gma-MIR-Seq04a,b
Glyma01g06750.1:261,242 PACid:16243636_ankyrin repeat family protein		gma-MIR2109
Glyma01g06750.2:261,242 PACid:16243637_		gma-MIR2109
Glyma01g06750.3:261,242 PACid:16243638_		gma-MIR2109
Glyma01g07640.1:168,150 PACid:16243735_SIK1; ATP binding / kinase/ protein kinase/ protein serine/threonine kinase		gma-new-miR21193
Glyma01g08060.1:513,495 PACid:16243772_squamosa promoter-binding protein-like 6 (SPL6)		gma-MIR-Seq04a,b
Glyma01g09570.1:2992,2973 PACid:16243883_RNase H domain-containing protein		gma-MIR-Seq07
Glyma01g17230.1:206,185 PACid:16244069_chloroplast lumen common family protein		gma-MIR-Seq19
Glyma01g18100.1:784,764 PACid:16244100_scarecrow-like transcription factor 6 (SCL6)		gma-MIR171a,d-l,q, gma-MIR170n
Glyma01g26750.1:608,588 PACid:16244516_LAC7 (laccase 7); laccase		gma-MIR397a,b
Glyma01g26860.1:683,665 PACid:16244526_unknown protein		gma-MIR1535
Glyma01g26900.1:737,719 PACid:16244530_unknown protein		gma-MIR1535
Glyma01g27710.1:774,754 PACid:16244593_IRX12 (IRREGULAR XYLEM 12); laccase		gma-MIR397a,b
Glyma01g29150.1:969,950 PACid:16244702_basic helix-loop-helix (bHLH) family protein		gma-MIR530a,b,c
Glyma01g29190.1:1292,1273 PACid:16244706_pyruvate decarboxylase, putative		gma-MIR-Seq05
Glyma01g31520.1:577,554 PACid:16244875_disease resistance protein (TIR-NBS-LRR class), putative		gma-MIR482a*
Glyma01g33270.1:1207,1187 PACid:16245027_scarecrow-like transcription factor 6 (SCL6)		gma-MIR171a,d-l,q, gma-MIR170n
Glyma01g35640.1:1178,1158 PACid:16245274_unknown protein		soy_9
Glyma01g35720.1:614,596 PACid:16245283_unknown protein		gma-MIR1535
Glyma01g37460.1:281,262 PACid:16245481_leucine-rich repeat family protein		gma-MIR166j,l,o
Glyma01g38360.1:669,649 PACid:16245593_transcription factor		gma-MIR171d-j, gma-MIR170n
Glyma01g39340.1:799,779 PACid:16245705_		gma-MIR1514b
Glyma01g39520.1:1717,1698 PACid:16245723_AP2 (APETALA 2); transcription factor	Y	gma-MIR172a-k (all)
Glyma01g39520.2:1708,1689 PACid:16245724_		gma-MIR172a-k (all)
Glyma01g39700.1:157,138 PACid:16245743_ATARFA1E (ADP-ribosylation factor A1E); GTP binding / phospholipase activator/ protein binding		gma-MIR172l
Glyma01g40620.1:1244,1222 PACid:16245842_basic helix-loop-helix (bHLH) family protein		gma-MIR1520b,d
Glyma01g42100.1:448,429 PACid:16246017_leucine-rich repeat transmembrane protein kinase, putative		gma-MIR390a-e
Glyma01g42330.1:433,412 PACid:16246044_YT521-B-like family protein		gma-MIR-Seq18
Glyma01g42520.1:608,590 PACid:16246070_unknown protein		gma-MIR-Seq04a,b
Glyma01g42670.1:581,562 PACid:16246086_ATOSM34 (osmotin 34)		gma-MIR396b,c,f,g
Glyma01g42890.1:1495,1475 PACid:16246113_transcription factor jumonji (jmjC) domain-containing protein		soy_24
Glyma01g44340.1:461,441 PACid:16246281_ATP binding / protein kinase		gma-MIR4415
Glyma01g44490.1:402,383 PACid:16246303_TZP; DNA binding / nucleic acid binding / zinc ion binding		gma-MIR530a,b,c
Glyma01g44750.1:331,312 PACid:16246334_unknown protein		gma-MIR-Seq07
Glyma01g45070.1:813,794 PACid:16246372_ATML1 (MERISTEM LAYER 1); DNA binding / sequence-specific DNA binding / transcription factor		gma-MIR-Seq05
Glyma0220s00200.1:648,628 PACid:16246451_disease resistance protein (TIR-NBS-LRR class), putative		gma-MIR1510a,b
Glyma02g01220.1:646,628 PACid:16246581_ATSK11; protein kinase/ protein serine/threonine kinase		gma-MIR-Seq01
Glyma02g01220.2:735,717 PACid:16246582_		gma-MIR-Seq01
Glyma02g01220.3:735,717 PACid:16246583_		gma-MIR-Seq01
Glyma02g01370.1:1141,1122 PACid:16246600_long-chain-fatty-acid--CoA ligase family protein / long-chain acyl-CoA synthetase family protein		gma-MIR396f,g
Glyma02g01370.2:1123,1104 PACid:16246601_		gma-MIR396f,g
Glyma02g01740.1:384,365 PACid:16246644_MYB12 (MYB DOMAIN PROTEIN 12); DNA binding / transcription activator/ transcription factor		gma-MIR530a,b,c
Glyma02g02610.1:1201,1182 PACid:16246755_glyoxal oxidase-related		gma-MIR4416
Glyma02g04570.1:777,758 PACid:16246972_PFK5 (PHOSPHOFRUCTOKINASE 5); 6-phosphofructokinase		gma-MIR530a,b,c
Glyma02g04710.1:584,565 PACid:16246988_SVP (SHORT VEGETATIVE PHASE); transcription factor/ translation repressor, nucleic acid binding		gma-MIR396f,g
Glyma02g04710.2:584,565 PACid:16246989_		gma-MIR396f,g
Glyma02g04710.3:584,565 PACid:16246990_		gma-MIR396f,g
Glyma02g04750.1:742,722 PACid:16246995_disease resistance protein (TIR-NBS-LRR class), putative		gma-MIR1510b
Glyma02g07240.1:2049,2028 PACid:16247272_AFB2 (AUXIN SIGNALING F-BOX 2); auxin binding / ubiquitin-protein ligase		gma-MIR393a-k (all)
Glyma02g08270.1:439,421 PACid:16247387_ubiquitin thiolesterase		gma-MIR4423
Glyma02g08430.1:91,72 PACid:16247402_disease resistance protein (TIR-NBS-LRR class), putative		gma-MIR2109
Glyma02g09600.1:1477,1458 PACid:16247532_RAP2.7 (RELATED TO AP2.7); DNA binding / transcription factor		gma-MIR172a-c,f-k
Glyma02g09690.1:481,461 PACid:16247543_unknown protein	Y	gma-MIR159a
Glyma02g12320.1:1517,1498 PACid:16247829_EXS family protein / ERD1/XPR1/SYG1 family protein		gma-MIR-Seq07
Glyma02g13220.1:314,296 PACid:16247940_SIK1; ATP binding / kinase/ protein kinase/ protein serine/threonine kinase		gma-new-miR21193
Glyma02g13370.1:1226,1207 PACid:16247956_squamosa promoter-binding protein-like 6 (SPL6)	Y	gma-MIR156a-v (all)	same target gene for Seq04a,b, but at a different location
Glyma02g13370.1:358,340 PACid:16247956_squamosa promoter-binding protein-like 6 (SPL6)		Seq04a,b	same target gene for gma-MIR156a-v, but at a different location
Glyma02g13370.2:472,454 PACid:16247957_		gma-MIR-Seq04a,b
Glyma02g13740.1:104,86 PACid:16247993_unknown protein		gma-MIR-Seq01
Glyma02g15010.1:1023,1004 PACid:16248115_pentatricopeptide (PPR) repeat-containing protein		gma-MIR396f,g
Glyma02g16510.1:112,92 PACid:16248291_F-box family protein		gma-MIR1513a,b,c
Glyma02g17420.1:76,57 PACid:16248395_PMS1 (POSTMEIOTIC SEGREGATION 1); ATP binding / mismatched DNA binding		gma-MIR-Seq07
Glyma02g18250.1:701,681 PACid:16248444_transcription elongation factor-related		gma-MIR167a,b,d-f,h
Glyma02g18250.2:809,789 PACid:16248445_		gma-MIR167a,b,d-f,h
Glyma02g18250.3:99,79 PACid:16248446_		gma-MIR167a,b,d-f,h
Glyma02g28010.1:3289,3270 PACid:16248707_		gma-MIR4413b
Glyma02g30670.1:775,756 PACid:16248849_SPL9 (SQUAMOSA PROMOTER BINDING PROTEIN-LIKE 9); transcription factor	Y	gma-MIR156a-v (all)
Glyma02g30670.1:778,758 PACid:16248849_SPL9 (SQUAMOSA PROMOTER BINDING PROTEIN-LIKE 9); transcription factor	Y	gma-MIR156a-v (all)
Glyma02g34500.1:741,721 PACid:16249046_SDP1 (SUGAR-DEPENDENT1); triacylglycerol lipase		gma-MIR398a,b
Glyma02g35190.1:1320,1301 PACid:16249116_NF-YA10 (NUCLEAR FACTOR Y, SUBUNIT A10); transcription factor		gma-MIR169a-c,e-j
Glyma02g38420.1:756,736 PACid:16249464_nucleic acid binding / zinc ion binding		gma-MIR159b,c,e-g
Glyma02g38990.1:644,624 PACid:16249524_IRX12 (IRREGULAR XYLEM 12); laccase		gma-MIR397a,b
Glyma02g38990.2:644,624 PACid:16249525_		gma-MIR397a,b
Glyma02g39300.1:449,428 PACid:16249560_PHD finger transcription factor, putative		soy_7
Glyma02g39750.1:188,168 PACid:16249608_LAC3 (laccase 3); laccase		gma-MIR408a,b
Glyma02g40650.1:2933,2912 PACid:16249707_ARF8 (AUXIN RESPONSE FACTOR 8); transcription factor	Y	gma-MIR167a-h (all)
Glyma02g40650.2:2315,2294 PACid:16249708_		gma-MIR167a-h (all)
Glyma02g41170.1:544,524 PACid:16249766_ATARLA1A (ADP-ribosylation factor-like A1A); GTP binding		gma-MIR1516a
Glyma02g42010.1:433,414 PACid:16249859_unknown protein		gma-MIR394a
Glyma02g42600.1:548,528 PACid:16249930_		gma-MIR408a,b
Glyma02g42940.1:182,162 PACid:16249967_LAC5 (laccase 5); laccase		gma-MIR408a,b
Glyma02g43140.1:100,82 PACid:16249991_glutaredoxin family protein		gma-MIR-Seq04a,b
Glyma02g43880.1:1610,1587 PACid:16250078_unknown protein		gma-MIR1520d
Glyma02g44680.1:2265,2245 PACid:16250184_las1-like family protein		gma-MIR398a,b
Glyma02g45010.1:644,625 PACid:16250225_BAM3 (BARELY ANY MERISTEM 3); ATP binding / protein binding / protein kinase/ protein serine/threonine kinase		gma-MIR390a-e
Glyma02g45100.1:2438,2417 PACid:16250234_ARF6 (AUXIN RESPONSE FACTOR 6); transcription factor		gma-MIR167a-h (all)
Glyma02g45560.1:1538,1519 PACid:16250284_ATCSLD4; cellulose synthase/ transferase, transferring glycosyl groups		gma-MIR390e
Glyma02g46020.2:95,74 PACid:16250342_		soy_7
Glyma02g46870.1:109,90 PACid:16250448_ATSERAT2;2 (SERINE ACETYLTRANSFERASE 2;2); serine O-acetyltransferase		gma-MIR530a,b,c
Glyma02g47380.1:1256,1237 PACid:16250501_NF-YA9 (NUCLEAR FACTOR Y, SUBUNIT A9); specific transcriptional repressor/ transcription factor		gma-MIR169a-c,e-j, k-5p,l,m
Glyma02g47380.3:1273,1254 PACid:16250503_		gma-MIR169a-c,e-j, k-5p,l,m
Glyma03g01320.1:283,263 PACid:16250759_DNA-binding family protein		gma-MIR156b,f,h,I,t
Glyma03g03760.1:1736,1716 PACid:16251027_scarecrow-like transcription factor 6 (SCL6)		gma-MIR171a,d-l,q gma-MIR170n
Glyma03g04700.1:449,429 PACid:16251120_peroxidase, putative		gma-MIR396b,c,f,g
Glyma03g07130.1:42,24 PACid:16251341_reverse transcriptase, putative / RNA-dependent DNA polymerase, putative		gma-MIR-Seq04a,b
Glyma03g10290.1:7757,7738 PACid:16251555_RNase H domain-containing protein		gma-MIR-Seq07
Glyma03g14450.1:599,579 PACid:16251683_IRX12 (IRREGULAR XYLEM 12); laccase		gma-MIR397a,b
Glyma03g15800.1:740,720 PACid:16251767_LAC7 (laccase 7); laccase		gma-MIR397a,b
Glyma03g15800.2:689,669 PACid:16251768_		gma-MIR397a,b
Glyma03g15800.3:740,720 PACid:16251769_		gma-MIR397a,b
Glyma03g15800.4:726,706 PACid:16251770_		gma-MIR397a,b
Glyma03g26060.1:702,682 PACid:16252362_UCC3 (UCLACYANIN 3); copper ion binding / electron carrier		gma-MIR408a,b
Glyma03g26060.2:460,440 PACid:16252363_		gma-MIR408a,b
Glyma03g26830.1:126,106 PACid:16252438_DUO1 (DUO POLLEN 1); DNA binding / transcription factor		gma-MIR159a
Glyma03g27200.1:751,732 PACid:16252477_SPL9 (SQUAMOSA PROMOTER BINDING PROTEIN-LIKE 9); transcription factor		gma-MIR156a-v (all)
Glyma03g29370.1:349,328 PACid:16252714_disease resistance protein (NBS-LRR class), putative		gma-MIR1507a,b
Glyma03g29900.1:1155,1136 PACid:16252780_SPL9 (SQUAMOSA PROMOTER BINDING PROTEIN-LIKE 9); transcription factor		gma-MIR156a-v (all)
Glyma03g30630.1:678,658 PACid:16252864_BSD domain-containing protein		gma-MIR396b,c,f,g
Glyma03g31570.2:1514,1492 PACid:16252966_		gma-MIR1520b
Glyma03g32940.1:1771,1751 PACid:16253126_unknown protein		gma-MIR1516a
Glyma03g33470.1:1251,1232 PACid:16253197_AP2 (APETALA 2); transcription factor	Y	gma-MIR172a-k (all)
Glyma03g33910.1:136,118 PACid:16253251_ADK2 (ADENOSINE KINASE 2); adenosine kinase/ copper ion binding / kinase		gma-MIR1535
Glyma03g33910.2:305,287 PACid:16253252_		gma-MIR1535
Glyma03g33910.3:305,287 PACid:16253253_		gma-MIR1535
Glyma03g36140.1:1361,1342 PACid:16253501_NF-YA10 (NUCLEAR FACTOR Y, SUBUNIT A10); transcription factor		gma-MIR169c,e-j	gene targeted by same MIR family members at different locations
Glyma03g36140.1:1387,1368 PACid:16253501_NF-YA10 (NUCLEAR FACTOR Y, SUBUNIT A10); transcription factor		gma-MIR169c,e-j	gene targeted by same MIR family members at different locations
Glyma03g36140.1:1418,1399 PACid:16253501_NF-YA10 (NUCLEAR FACTOR Y, SUBUNIT A10); transcription factor		gma-MIR169a-c,e-j	gene targeted by same MIR family members at different locations
Glyma03g36140.2:1357,1338 PACid:16253502_		gma-MIR169c,e-j	gene targeted by same MIR family members at different locations
Glyma03g36140.2:1383,1364 PACid:16253502_		gma-MIR169c,e-j	gene targeted by same MIR family members at different locations
Glyma03g36140.2:1414,1395 PACid:16253502_		gma-MIR169a-c,e-j	gene targeted by same MIR family members at different locations
Glyma03g36140.3:1349,1330 PACid:16253503_		gma-MIR169c,e-j	gene targeted by same MIR family members at different locations
Glyma03g36140.3:1375,1356 PACid:16253503_		gma-MIR169c,e-j	gene targeted by same MIR family members at different locations
Glyma03g36140.3:1406,1387 PACid:16253503_		gma-MIR169a-c,e-j	gene targeted by same MIR family members at different locations
Glyma03g38920.1:2434,2414 PACid:16253828_SWIM zinc finger family protein		gma-MIR1518	same target gene for soy_6, but at a different location
Glyma03g38920.1:961,940 PACid:16253828_SWIM zinc finger family protein		soy_6	same target gene for gma-MIR1518, but at a different location
Glyma03g39500.1:73,54 PACid:16253899_RPT5A (REGULATORY PARTICLE TRIPLE-A ATPASE 5A); ATPase/ calmodulin binding		gma-MIR1521
Glyma03g40280.2:165,145 PACid:16253998_		gma-MIR398a,b
Glyma03g40280.3:165,145 PACid:16253999_		gma-MIR398a,b
Glyma03g40620.1:56,36 PACid:16254037_ATNEK1 (ARABIDOPSIS THALIANA NIMA-RELATED SERINE/THREONINE KINASE 1); ATP binding / kinase/ protein kinase/ protein serine/threonine kinase		gma-MIR156a-f,h-v
Glyma03g40780.1:1444,1424 PACid:16254053_ankyrin repeat family protein		gma-MIR396a-c,f,g
Glyma03g40780.2:1432,1412 PACid:16254054_		gma-MIR396a-c,f,g
Glyma03g41160.1:3247,3227 PACid:16254104_unknown protein		soy_1
Glyma04g00390.1:1799,1779 PACid:16254335_DEAD/DEAH box helicase, putative		gma-MIR1518
Glyma04g00530.1:5304,5285 PACid:16254349_KAK (KAKTUS); ubiquitin-protein ligase		gma-MIR2109
Glyma04g01020.1:81,62 PACid:16254409_fructose-bisphosphate aldolase, putative		gma-MIR-Seq07
Glyma04g01020.3:81,62 PACid:16254411_		gma-MIR-Seq07
Glyma04g01180.1:195,176 PACid:16254434_LEA (DEHYDRIN LEA)		gma-MIR530a,b,c
Glyma04g01190.2:2249,2230 PACid:16254436_		gma-MIR530a,b,c
Glyma04g01550.1:997,977 PACid:16254478_ATPLT5 (POLYOL TRANSPORTER 5); D-ribose transmembrane transporter/ D-xylose transmembrane transporter/ carbohydrate transmembrane transporter/ galactose transmembrane transporter/ glucose transmembrane transporter/ glycerol transmembrane transporter/ mann		gma-MIR1507b
Glyma04g03770.1:234,216 PACid:16254757_CYP82C3; electron carrier/ heme binding / iron ion binding / monooxygenase/ oxygen binding		gma-MIR1535
Glyma04g05910.1:858,838 PACid:16255009_ER (ERECTA); transmembrane receptor protein kinase		soy_9
Glyma04g05920.1:2301,2280 PACid:16255010_XIC; motor/ protein binding		gma-MIR1512
Glyma04g05920.2:2301,2280 PACid:16255011_		gma-MIR1512
Glyma04g05920.3:2301,2280 PACid:16255012_		gma-MIR1512
Glyma04g07050.1:1545,1525 PACid:16255136_epsin N-terminal homology (ENTH) domain-containing protein		gma-MIR2107
Glyma04g07360.1:55,36 PACid:16255178_RAN3 (RAN GTPASE 3); GTP binding / GTPase/ protein binding		gma-MIR156g
Glyma04g09000.1:102,82 PACid:16255365_ATHB-8 (HOMEOBOX GENE 8); DNA binding / transcription factor	Y	gma-MIR166a-o
Glyma04g10240.1:95,77 PACid:16255514_protein prenyltransferase		gma-MIR159f,g
Glyma04g10390.1:2898,2878 PACid:16255527_SAB (SABRE)		gma-MIR1514b
Glyma04g11130.1:1848,1827 PACid:16255604_monosaccharide transporter, putative		gma-MIR4374b
Glyma04g13890.1:2376,2357 PACid:16255841_		gma-MIR162a,b,c
Glyma04g14680.1:1313,1295 PACid:16255899_unknown protein		gma-MIR-Seq04a,b
Glyma04g15150.1:861,842 PACid:16255950_MYB33 (MYB DOMAIN PROTEIN 33); DNA binding / transcription factor		gma-MIR319a,b,f,I, gma-MIR159a-c,e-g	same gene, same location
Glyma04g20400.1:2682,2663 PACid:16256171_unknown protein		gma-MIR172l
Glyma04g21330.1:1462,1443 PACid:16256187_unknown protein		gma-MIR390f
Glyma04g21450.1:2040,2020 PACid:16256199_ZLL (ZWILLE); translation initiation factor		gma-MIR-Seq12
Glyma04g24270.1:898,877 PACid:16256284_unknown protein		gma-MIR4382
Glyma04g31190.1:227,206 PACid:16256462_unknown protein		gma-MIR4397
Glyma04g35240.1:40,20 PACid:16256829_protein binding / ubiquitin-protein ligase/ zinc ion binding		gma-MIR1509b
Glyma04g37260.1:1225,1207 PACid:16257025_catalytic/ pyridoxal phosphate binding		gma-MIR159f,g
Glyma04g37390.1:945,926 PACid:16257042_squamosa promoter-binding protein, putative	Y	gma-MIR156a-v (all)
Glyma04g38190.1:2105,2086 PACid:16257138_ATPase E1-E2 type family protein / haloacid dehalogenase-like hydrolase familiy protein		gma-MIR4413b
Glyma04g38260.1:961,941 PACid:16257144_SEC14 cytosolic factor family protein / phosphoglyceride transfer family protein		gma-MIR1536
Glyma04g40000.1:592,572 PACid:16257346_ATEXPA8 (ARABIDOPSIS THALIANA EXPANSIN A8)		gma-MIR4415
Glyma04g41040.1:525,506 PACid:16257470_MSP1 protein, putative / intramitochondrial sorting protein, putative		gma-MIR4414
Glyma04g42120.1:26,6 PACid:16257600_ARPN (PLANTACYANIN); copper ion binding / electron carrier		gma-MIR408a,b
Glyma04g43350.1:1346,1326 PACid:16257749_ARF17 (AUXIN RESPONSE FACTOR 17); transcription factor	Y	gma-MIR160a-f
Glyma0509s00200.1:153,135 PACid:16257804_DNAJ heat shock N-terminal domain-containing protein		gma-MIR-Seq04a,b
Glyma05g00200.1:1209,1190 PACid:16257816_squamosa promoter-binding protein-like 6 (SPL6)	Y	gma-MIR156a-v (all)
Glyma05g01340.1:331,312 PACid:16257943_C2 domain-containing protein		gma-MIR159i-5p
Glyma05g01350.1:795,775 PACid:16257944_VDAC1 (VOLTAGE DEPENDENT ANION CHANNEL 1); voltage-gated anion channel		gma-MIR2111
Glyma05g02240.1:1841,1822 PACid:16258043_TOZ (TORMOZEMBRYO DEFECTIVE); nucleotide binding		gma-MIR396f,g
Glyma05g02670.1:881,861 PACid:16258092_ATRABE1B (ARABIDOPSIS RAB GTPASE HOMOLOG E1B); GTP binding / GTPase/ translation elongation factor		gma-MIR396a-c,f,g
Glyma05g03020.1:640,621 PACid:16258131_GAI (GIBBERELLIC ACID INSENSITIVE); transcription factor		gma-MIR-Seq05
Glyma05g03360.1:2253,2233 PACid:16258171_disease resistance protein (NBS-LRR class), putative		gma-MIR1510b
Glyma05g03420.1:928,910 PACid:16258176_catalytic/ pyridoxal phosphate binding		gma-MIR159f,g
Glyma05g03420.2:803,785 PACid:16258177_		gma-MIR159f,g
Glyma05g03520.1:139,121 PACid:16258190_ATBAG1 (ARABIDOPSIS THALIANA BCL-2-ASSOCIATED ATHANOGENE 1); protein binding		gma-MIR159f,g
Glyma05g03520.2:208,190 PACid:16258191_		gma-MIR159f,g
Glyma05g04170.1:750,730 PACid:16258272_ATCCS (COPPER CHAPERONE FOR SOD1); superoxide dismutase/ superoxide dismutase copper chaperone		gma-MIR398a,b
Glyma05g07850.1:361,341 PACid:16258606_universal stress protein (USP) family protein		gma-MIR-Seq10-3p
Glyma05g08190.1:693,675 PACid:16258644_KCS11 (3-KETOACYL-COA SYNTHASE 11); acyltransferase/ catalytic/ transferase, transferring acyl groups other than amino-acyl groups		gma-MIR-Seq01
Glyma05g08630.1:372,352 PACid:16258693_haloacid dehalogenase-like hydrolase family protein		gma-MIR396b,c,f,g
Glyma05g09990.1:452,433 PACid:16258813_		gma-MIR-Seq07
Glyma05g11410.1:1303,1285 PACid:16258857_CAT2 (CATIONIC AMINO ACID TRANSPORTER 2); amino acid transmembrane transporter		gma-MIR159f,g
Glyma05g17460.1:682,662 PACid:16259052_disease resistance protein (CC-NBS-LRR class), putative		gma-MIR1510b
Glyma05g17460.2:687,667 PACid:16259053_		gma-MIR1510b
Glyma05g18170.1:1160,1141 PACid:16259063_AP2 (APETALA 2); transcription factor		gma-MIR172a-k (all)
Glyma05g20930.1:516,495 PACid:16259147_RD21 (responsive to dehydration 21); cysteine-type endopeptidase/ cysteine-type peptidase		gma-MIR396a-c,e-g (all)
Glyma05g25830.1:1925,1907 PACid:16259629_FLS2 (FLAGELLIN-SENSITIVE 2); ATP binding / kinase/ protein binding / protein serine/threonine kinase/ transmembrane receptor protein serine/threonine kinase		gma-MIR-Seq04a,b
Glyma05g25830.2:1731,1713 PACid:16259630_		gma-MIR-Seq04a,b
Glyma05g26640.1:406,387 PACid:16259736_SWC2; DNA binding / transcription factor		gma-MIR396f,g
Glyma05g27370.1:931,912 PACid:16259812_TCP family transcription factor, putative	Y	gma-MIR319a,b,f,i
Glyma05g27580.1:2297,2276 PACid:16259834_ARF6 (AUXIN RESPONSE FACTOR 6); transcription factor	Y	gma-MIR167a-h (all)
Glyma05g28050.1:1126,1107 PACid:16259885_F-box family protein		gma-MIR394c
Glyma05g28430.1:472,452 PACid:16259931_helicase domain-containing protein / pentatricopeptide (PPR) repeat-containing protein		soy_16
Glyma05g30000.1:1050,1030 PACid:16260119_PHB (PHABULOSA); DNA binding / transcription factor	Y	gma-MIR166a-o
Glyma05g30300.1:484,465 PACid:16260157_cupin family protein		gma-MIR159i-5p
Glyma05g30380.1:54,34 PACid:16260165_ARPN (PLANTACYANIN); copper ion binding / electron carrier		gma-MIR408a,b
Glyma05g30460.1:2108,2088 PACid:16260174_subtilase family protein		gma-MIR2119
Glyma05g30600.1:83,63 PACid:16260192_PSBY		soy_9
Glyma05g32100.1:738,718 PACid:16260383_CESA2 (CELLULOSE SYNTHASE A2); cellulose synthase/ transferase, transferring glycosyl groups		gma-MIR160a-f
Glyma05g33190.1:1265,1245 PACid:16260510_SEC14 cytosolic factor family protein / phosphoglyceride transfer family protein		gma-MIR1536
Glyma05g34520.1:379,358 PACid:16260678_ARR2 (ARABIDOPSIS RESPONSE REGULATOR 2); transcription factor/ two-component response regulator		gma-MIR167a-h (all)
Glyma05g34960.1:1177,1158 PACid:16260732_JAZ3 (JASMONATE-ZIM-DOMAIN PROTEIN 3)		gma-MIR169e,g,h,i
Glyma05g34960.2:793,774 PACid:16260733_		gma-MIR169e,g,h,i
Glyma05g34960.3:1168,1149 PACid:16260734_		gma-MIR169e,g,h,i
Glyma05g34960.4:1006,987 PACid:16260735_		gma-MIR169e,g,h,i
Glyma05g34960.5:1099,1080 PACid:16260736_		gma-MIR169e,g,h,i
Glyma05g34960.6:1171,1152 PACid:16260737_		gma-MIR169e,g,h,i
Glyma05g34960.7:1078,1059 PACid:16260738_		gma-MIR169e,g,h,i
Glyma05g35410.1:512,494 PACid:16260787_unknown protein		gma-MIR-Seq03
Glyma05g36990.1:294,274 PACid:16260969_unknown protein		gma-MIR4415
Glyma05g37680.1:738,720 PACid:16261048_hydroxyproline-rich glycoprotein family protein		gma-MIR159f,g
Glyma05g37740.1:414,393 PACid:16261054_MURE; ATP binding / acid-amino acid ligase/ ligase		gma-MIR482b,d-5p
Glyma05g37820.1:438,420 PACid:16261066_unknown protein		gma-MIR-Seq04a,b
Glyma05g37870.1:1160,1140 PACid:16261074_ATP binding / binding / protein kinase/ protein serine/threonine kinase/ protein tyrosine kinase		gma-MIR1508b
Glyma05g37960.1:120,101 PACid:16261087_leucine-rich repeat transmembrane protein kinase, putative		gma-MIR396f,g
Glyma05g38180.1:1363,1344 PACid:16261116_squamosa promoter-binding protein, putative	Y	gma-MIR156a-v (all)
Glyma05g38180.2:1143,1124 PACid:16261117_		gma-MIR156a-v (all)
Glyma05g38180.3:1359,1340 PACid:16261118_		gma-MIR156a-v (all)
Glyma05g38180.4:1267,1248 PACid:16261119_		gma-MIR156a-v (all)
Glyma05g38180.5:1247,1228 PACid:16261120_		gma-MIR156a-v (all)
Glyma06g00480.1:1845,1825 PACid:16261219_DEAD/DEAH box helicase, putative		gma-MIR1518
Glyma06g01500.1:609,589 PACid:16261345_catalytic/ cation binding / hydrolase, hydrolyzing O-glycosyl compounds		gma-MIR397a,b
Glyma06g01500.2:580,560 PACid:16261346_		gma-MIR397a,b
Glyma06g02170.1:170,151 PACid:16261428_unknown protein		gma-MIR1511
Glyma06g02630.1:702,681 PACid:16261481_pathogenesis-related thaumatin family protein		soy_26
Glyma06g05910.1:2268,2247 PACid:16261870_XI-I; motor/ protein binding		gma-MIR1512
Glyma06g07140.1:1386,1366 PACid:16262019_epsin N-terminal homology (ENTH) domain-containing protein		gma-MIR2107
Glyma06g08620.1:781,763 PACid:16262199_ATSPP (ARABIDOPSIS SIGNAL PEPTIDE PEPTIDASE); aspartic-type endopeptidase		gma-MIR159f,g
Glyma06g08620.2:781,763 PACid:16262200_		gma-MIR159f,g
Glyma06g08620.3:767,749 PACid:16262201_		gma-MIR159f,g
Glyma06g08620.4:742,724 PACid:16262202_		gma-MIR159f,g
Glyma06g08950.1:628,609 PACid:16262246_CCD1 (CAROTENOID CLEAVAGE DIOXYGENASE 1); 9-cis-epoxycarotenoid dioxygenase		gma-MIR159i-5p
Glyma06g09100.1:576,556 PACid:16262264_ATHB-8 (HOMEOBOX GENE 8); DNA binding / transcription factor	Y	gma-MIR166a-o
Glyma06g10320.1:3402,3382 PACid:16262415_SAB (SABRE)		gma-MIR1514b
Glyma06g10500.1:609,589 PACid:16262433_plastocyanin-like domain-containing protein		gma-MIR408a,b
Glyma06g11150.1:241,221 PACid:16262518_AST68; sulfate transmembrane transporter		gma-MIR395a-i (all)
Glyma06g12680.1:25,5 PACid:16262699_ARPN (PLANTACYANIN); copper ion binding / electron carrier		gma-MIR408a,b
Glyma06g14850.1:613,593 PACid:16262983_ATEXPA8 (ARABIDOPSIS THALIANA EXPANSIN A8)		gma-MIR4415
Glyma06g16350.1:1849,1828 PACid:16263152_AAP2 (AMINO ACID PERMEASE 2); amino acid transmembrane transporter		gma-MIR4348
Glyma06g16350.2:1698,1677 PACid:16263153_		gma-MIR4348
Glyma06g16350.3:1788,1767 PACid:16263154_		gma-MIR4348
Glyma06g16790.1:1320,1300 PACid:16263206_SEC14 cytosolic factor family protein / phosphoglyceride transfer family protein		gma-MIR1536
Glyma06g16860.1:1933,1914 PACid:16263212_ATPase E1-E2 type family protein / haloacid dehalogenase-like hydrolase familiy protein		gma-MIR4413b
Glyma06g17700.1:1192,1173 PACid:16263315_squamosa promoter-binding protein, putative	Y	gma-MIR156a-v (all)
Glyma06g17810.1:1193,1175 PACid:16263327_catalytic/ pyridoxal phosphate binding		gma-MIR159f,g
Glyma06g17810.2:1193,1175 PACid:16263328_		gma-MIR159f,g
Glyma06g18500.1:796,776 PACid:16263414_RGLG2 (RING domain Ligase2); ubiquitin-protein ligase		soy_24
Glyma06g19410.1:67,48 PACid:16263502_RLM3 (RESISTANCE TO LEPTOSPHAERIA MACULANS 3); ATP binding / transmembrane receptor		gma-MIR2109
Glyma06g19520.1:26,6 PACid:16263514_zinc finger (C3HC4-type RING finger) family protein		gma-MIR1509b
Glyma06g21220.1:79,59 PACid:16263696_F-box family protein		gma-MIR1513a,b,c
Glyma06g21240.1:112,92 PACid:16263698_F-box family protein		gma-MIR1513a,b,c
Glyma06g21280.1:94,74 PACid:16263702_F-box family protein		gma-MIR1513a,b,c
Glyma06g23920.1:1931,1911 PACid:16263931_ZLL (ZWILLE); translation initiation factor		gma-MIR-Seq12
Glyma06g23950.1:1444,1425 PACid:16263934_unknown protein		gma-MIR390f
Glyma06g34330.1:965,946 PACid:16264256_TCP3; transcription factor		gma-MIR319a,b,f,i
Glyma06g35660.1:820,800 PACid:16264314_CUC2 (CUP-SHAPED COTYLEDON 2); transcription factor	Y	gma-MIR164a-l
Glyma06g40000.1:1923,1903 PACid:16264704_ATP binding / protein kinase/ protein serine/threonine kinase/ protein tyrosine kinase/ sugar binding		gma-MIR171p
Glyma06g40110.1:1746,1726 PACid:16264714_ATP binding / protein kinase/ protein serine/threonine kinase/ protein tyrosine kinase/ sugar binding		gma-MIR171p
Glyma06g41930.1:618,599 PACid:16264897_unknown protein		gma-MIR530a,b,c
Glyma06g43700.1:607,587 PACid:16265076_IRX12 (IRREGULAR XYLEM 12); laccase		gma-MIR397a,b
Glyma06g43720.1:1007,988 PACid:16265078_TCP4 (TCP family transcription factor 4); transcription factor		gma-MIR319a,b,f,i
Glyma06g46210.1:1000,981 PACid:16265337_AXR1 (AUXIN RESISTANT 1); small protein activating enzyme		gma-MIR159i-5p
Glyma06g47000.1:860,841 PACid:16265437_MYB65 (MYB DOMAIN PROTEIN 65); DNA binding / transcription factor		gma-MIR319a,b,f,i, gma-MIR159a-c,e-g	same gene same location
Glyma06g47650.1:886,865 PACid:16265506_disease resistance protein (NBS-LRR class), putative		gma-MIR-Seq18
Glyma07g00300.1:223,204 PACid:16265633_SRF4 (STRUBBELIG-RECEPTOR FAMILY 4); ATP binding / kinase/ protein serine/threonine kinase		gma-MIR156a,j-s,v
Glyma07g00890.1:2055,2036 PACid:16265709_LOX1; lipoxygenase		gma-MIR396f,g
Glyma07g00900.1:2110,2091 PACid:16265710_LOX1; lipoxygenase		gma-MIR396f,g
Glyma07g00900.2:2312,2293 PACid:16265711_		gma-MIR396f,g
Glyma07g01940.1:928,908 PACid:16265843_ATHB-15; DNA binding / transcription factor	Y	gma-MIR166a-o
Glyma07g01940.2:36,16 PACid:16265844_		gma-MIR166a-o
Glyma07g01940.3:928,908 PACid:16265845_		gma-MIR166a-o
Glyma07g01950.1:627,607 PACid:16265846_ATHB-15; DNA binding / transcription factor	Y	gma-MIR166a-o
Glyma07g02660.1:1551,1531 PACid:16265941_CIPK25 (CBL-INTERACTING PROTEIN KINASE 25); ATP binding / kinase/ protein kinase/ protein serine/threonine kinase		gma-MIR1518
Glyma07g03880.1:775,755 PACid:16266091_unknown protein		soy_24
Glyma07g03970.1:195,175 PACid:16266103_kinase		soy_18
Glyma07g04050.1:1471,1452 PACid:16266116_NF-YA3 (NUCLEAR FACTOR Y, SUBUNIT A3); transcription factor		gma-MIR169a-j
Glyma07g04050.2:1442,1423 PACid:16266117_		gma-MIR169a-j
Glyma07g04050.3:1492,1473 PACid:16266118_		gma-MIR169a-j
Glyma07g04050.4:1496,1477 PACid:16266119_		gma-MIR169a-j
Glyma07g05360.1:782,762 PACid:16266273_NTL9 (NAC transcription factor-like 9); transcription factor		gma-MIR1514a,b
Glyma07g05360.2:782,762 PACid:16266274_		gma-MIR1514a,b
Glyma07g05370.1:841,821 PACid:16266275_NTL9 (NAC transcription factor-like 9); transcription factor	Y	gma-MIR1514a,b
Glyma07g06590.1:639,620 PACid:16266424_60S ribosomal protein L5 (RPL5B)		gma-MIR162a,b,c
Glyma07g07390.1:666,646 PACid:16266521_disease resistance protein (TIR-NBS-LRR class), putative		gma-MIR1510b
Glyma07g07700.1:427,408 PACid:16266557_CRP (CRYPTIC PRECOCIOUS)		gma-MIR167h
Glyma07g07870.1:101,81 PACid:16266581_DNA-binding family protein		gma-MIR156b,f,h,I,t
Glyma07g07990.1:742,723 PACid:16266597_RNA binding / adenosine deaminase		gma-MIR159i-5p
Glyma07g08120.1:617,598 PACid:16266610_ATP binding / ATP-dependent helicase/ helicase/ nucleic acid binding		gma-MIR159i-5p
Glyma07g11290.1:807,788 PACid:16266946_unknown protein		gma-MIR4413a,b
Glyma07g11410.1:969,950 PACid:16266959_pentatricopeptide (PPR) repeat-containing protein		gma-MIR4413a,b
Glyma07g11500.1:341,321 PACid:16266968_helicase domain-containing protein / pentatricopeptide (PPR) repeat-containing protein		soy_16
Glyma07g11760.1:105,87 PACid:16266997_atnudt4 (Arabidopsis thaliana Nudix hydrolase homolog 4); hydrolase		gma-MIR1535
Glyma07g11760.2:105,87 PACid:16266998_		gma-MIR1535
Glyma07g11760.3:105,87 PACid:16266999_		gma-MIR1535
Glyma07g11890.1:756,737 PACid:16267011_dihydroorotate dehydrogenase family protein / dihydroorotate oxidase family protein		gma-MIR530a,b,c
Glyma07g13120.1:2723,2703 PACid:16267133_ATVPS11; binding / protein binding / transporter/ zinc ion binding		gma-MIR1514b
Glyma07g13840.1:664,644 PACid:16267207_UCC3 (UCLACYANIN 3); copper ion binding / electron carrier		gma-MIR408a,b
Glyma07g13900.1:1062,1043 PACid:16267213_nuclear RNA-binding protein, putative		gma-MIR159i-5p
Glyma07g14480.1:126,106 PACid:16267270_DUO1 (DUO POLLEN 1); DNA binding / transcription factor		gma-MIR159a
Glyma07g15330.1:42,22 PACid:16267359_DHS (DEOXYHYPUSINE SYNTHASE)		gma-MIR1536
Glyma07g15330.2:42,22 PACid:16267360_		gma-MIR1536
Glyma07g15380.1:375,356 PACid:16267365_ACS7; 1-aminocyclopropane-1-carboxylate synthase		gma-MIR530a,b,c
Glyma07g16060.1:713,693 PACid:16267446_LAC17 (laccase 17); laccase		gma-MIR397a,b
Glyma07g16080.1:704,684 PACid:16267448_LAC17 (laccase 17); laccase		gma-MIR397a,b
Glyma07g17140.1:683,663 PACid:16267559_LAC7 (laccase 7); laccase		gma-MIR397a,b
Glyma07g17150.1:800,780 PACid:16267560_LAC7 (laccase 7); laccase		gma-MIR397a,b
Glyma07g18520.1:2878,2858 PACid:16267700_protein kinase family protein		gma-MIR171p
Glyma07g18540.1:1305,1284 PACid:16267702_AT-HSFA3; DNA binding / transcription factor		gma-MIR1519
Glyma07g18570.1:1351,1332 PACid:16267705_pyruvate decarboxylase, putative		gma-MIR-Seq05
Glyma07g19290.1:2346,2326 PACid:16267758_binding		gma-MIR319a,b,d-j
Glyma07g29660.1:637,618 PACid:16268208_unknown protein		gma-MIR530a,b,c
Glyma07g30930.1:985,967 PACid:16268326_FAD-binding domain-containing protein		gma-MIR1535
Glyma07g31270.1:425,405 PACid:16268366_		gma-MIR3522
Glyma07g31270.2:413,393 PACid:16268367_		gma-MIR3522
Glyma07g31880.1:621,600 PACid:16268433_SPL3 (SQUAMOSA PROMOTER BINDING PROTEIN-LIKE 3); DNA binding / transcription factor		gma-MIR156c-f,h,i
Glyma07g33450.1:1252,1233 PACid:16268600_pentatricopeptide (PPR) repeat-containing protein		gma-MIR396f,g
Glyma07g33800.1:163,144 PACid:16268638_40S ribosomal protein S16 (RPS16C)		gma-MIR172i,j,k
Glyma07g35480.1:4380,4359 PACid:16268819_RNase H domain-containing protein		gma-MIR4351
Glyma07g38620.1:188,170 PACid:16269174_IPT5; ATP binding / tRNA isopentenyltransferase/ transferase, transferring alkyl or aryl (other than methyl) groups		gma-MIR1535	same target gene for gma-MIR4407, but at a different location
Glyma07g38620.1:415,394 PACid:16269174_IPT5; ATP binding / tRNA isopentenyltransferase/ transferase, transferring alkyl or aryl (other than methyl) groups		gma-MIR4407	same target gene for gma-MIR1535, but at a different location
Glyma07g39640.1:1244,1225 PACid:16269299_binding		gma-MIR394a
Glyma07g39710.1:702,683 PACid:16269308_CYP71B34; electron carrier/ heme binding / iron ion binding / monooxygenase/ oxygen binding		gma-MIR396f,g
Glyma07g40270.1:612,594 PACid:16269382_ARF1 (AUXIN RESPONSE FACTOR 1); DNA binding / transcription factor		gma-MIR-Seq04a,b
Glyma08g00780.1:1201,1181 PACid:16269491_SEC14 cytosolic factor family protein / phosphoglyceride transfer family protein		gma-MIR1536
Glyma08g01450.1:1161,1142 PACid:16269570_squamosa promoter-binding protein, putative	Y	gma-MIR156a-v(all)
Glyma08g01640.1:58,39 PACid:16269594_leucine-rich repeat transmembrane protein kinase, putative		gma-MIR396f,g
Glyma08g01730.1:1164,1144 PACid:16269604_ATP binding / binding / protein kinase/ protein serine/threonine kinase/ protein tyrosine kinase		gma-MIR1508b
Glyma08g01730.2:1352,1332 PACid:16269605_		gma-MIR1508b
Glyma08g01730.3:1156,1136 PACid:16269606_		gma-MIR1508b
Glyma08g01850.1:494,473 PACid:16269620_MURE; ATP binding / acid-amino acid ligase/ ligase		gma-MIR482b,d-5p
Glyma08g01910.1:388,370 PACid:16269629_hydroxyproline-rich glycoprotein family protein		gma-MIR159f,g
Glyma08g02700.1:54,34 PACid:16269728_ADL1 (ARABIDOPSIS DYNAMIN-LIKE PROTEIN); GTP binding / GTPase/ protein binding		gma-MIR156b,t
Glyma08g04230.1:22,2 PACid:16269908_dynein light chain, putative		gma-MIR1507b
Glyma08g04240.1:248,227 PACid:16269909_		gma-MIR-Seq19
Glyma08g04770.1:1145,1126 PACid:16269977_JAZ3 (JASMONATE-ZIM-DOMAIN PROTEIN 3)		gma-MIR169e,g,h,i
Glyma08g04770.2:1336,1317 PACid:16269978_		gma-MIR169e,g,h,i
Glyma08g04770.3:1178,1159 PACid:16269979_		gma-MIR169e,g,h,i
Glyma08g04770.4:1145,1126 PACid:16269980_		gma-MIR169e,g,h,i
Glyma08g05450.1:394,375 PACid:16270065_unknown protein		gma-MIR166j,l,o
Glyma08g05450.3:727,708 PACid:16270067_		gma-MIR166j,l,o
Glyma08g08430.1:306,285 PACid:16270412_seven in absentia (SINA) family protein		gma-MIR1509a
Glyma08g08770.1:1140,1122 PACid:16270453_CAB1 (CHLOROPHYLL A/B BINDING PROTEIN 1); chlorophyll binding		gma-MIR159f,g
Glyma08g09950.1:591,572 PACid:16270597_unknown protein		gma-MIR4413b
Glyma08g10350.1:1181,1162 PACid:16270643_TCP family transcription factor, putative	Y	gma-MIR319a,b,f,i
Glyma08g10550.1:2486,2465 PACid:16270663_ARF8 (AUXIN RESPONSE FACTOR 8); transcription factor	Y	gma-MIR167a-h (all)
Glyma08g10550.2:2483,2462 PACid:16270664_		gma-MIR167a-h (all)
Glyma08g11030.1:1181,1162 PACid:16270724_F-box family protein		gma-MIR394c
Glyma08g11030.2:1181,1162 PACid:16270725_		gma-MIR394c
Glyma08g12340.1:22,3 PACid:16270877_cysteine proteinase, putative / thiol protease, putative		gma-MIR1521
Glyma08g12550.1:795,775 PACid:16270899_potassium channel tetramerisation domain-containing protein		gma-MIR160a-f
Glyma08g12860.1:1611,1590 PACid:16270935_PRP39-2		gma-MIR2118/2218a,b
Glyma08g13100.1:569,550 PACid:16270964_TOC159 (TRANSLOCON AT THE OUTER ENVELOPE MEMBRANE OF CHLOROPLASTS 159); transmembrane receptor		gma-MIR172l
Glyma08g13110.1:580,560 PACid:16270965_PHB (PHABULOSA); DNA binding / transcription factor	Y	gma-MIR166a-o
Glyma08g13110.2:580,560 PACid:16270966_		gma-MIR166a-o
Glyma08g13440.1:482,463 PACid:16271008_cupin family protein		gma-MIR159i-5p
Glyma08g13440.2:482,463 PACid:16271009_		gma-MIR159i-5p
Glyma08g13510.1:221,201 PACid:16271017_ARPN (PLANTACYANIN); copper ion binding / electron carrier		gma-MIR408a,b
Glyma08g13590.1:2075,2055 PACid:16271027_subtilase family protein		gma-MIR2119
Glyma08g13790.1:116,96 PACid:16271050_PSBY		soy_9
Glyma08g14700.1:30,10 PACid:16271163_AST68; sulfate transmembrane transporter		gma-MIR395a-i (all)
Glyma08g15180.1:1415,1394 PACid:16271235_unknown protein		gma-MIR393a-f,k
Glyma08g16930.1:100,80 PACid:16271426_F-box family protein		gma-MIR1513a,b,c
Glyma08g17110.1:1360,1340 PACid:16271445_ABC transporter family protein		gma-MIR1516b
Glyma08g17790.1:1219,1198 PACid:16271516_CES101 (CALLUS EXPRESSION OF RBCS 101); ATP binding / carbohydrate binding / kinase/ protein kinase/ protein serine/threonine kinase/ protein tyrosine kinase/ sugar binding		gma-MIR1512
Glyma08g18470.1:740,720 PACid:16271601_DNA binding	Y	gma-MIR164a-l
Glyma08g18490.1:4504,4485 PACid:16271603_emb1507 (embryo defective 1507); ATP binding / ATP-dependent helicase/ helicase/ nucleic acid binding / nucleoside-triphosphatase/ nucleotide binding		gma-MIR159i-5p
Glyma08g19950.1:1078,1058 PACid:16271791_SAG18 (SENESCENCE ASSOCIATED GENE 18)		gma-MIR1510b
Glyma08g20200.1:1740,1721 PACid:16271823_LOX1; lipoxygenase		gma-MIR396f,g
Glyma08g20350.1:24,4 PACid:16271841_disease resistance protein (TIR-NBS-LRR class), putative		gma-MIR1510b
Glyma08g21610.1:907,887 PACid:16271989_ATHB-15; DNA binding / transcription factor	Y	gma-MIR166a-o
Glyma08g21620.1:798,778 PACid:16271990_ATHB-15; DNA binding / transcription factor	Y	gma-MIR166a-o
Glyma08g21620.2:798,778 PACid:16271991_		gma-MIR166a-o
Glyma08g21950.1:1434,1414 PACid:16272034_phox (PX) domain-containing protein		gma-MIR1514a
Glyma08g26150.1:1179,1161 PACid:16272503_SEC14 cytosolic factor family protein / phosphoglyceride transfer family protein		gma-new-miR21193
Glyma08g26150.2:1179,1161 PACid:16272504_		gma-new-miR21193
Glyma08g26150.3:832,814 PACid:16272505_		gma-new-miR21193
Glyma08g27820.1:109,89 PACid:16272677_F-box family protein		gma-MIR1513a,b,c
Glyma08g27950.1:199,179 PACid:16272690_F-box family protein		gma-MIR1513a,b,c
Glyma08g27960.1:1820,1800 PACid:16272691_CRR2 (CHLORORESPIRATORY REDUCTION 2)		gma-MIR1536
Glyma08g36160.1:1216,1198 PACid:16272960_PPR40 (PENTATRICOPEPTIDE (PPR) DOMAIN PROTEIN 40)		gma-MIR-Seq04a,b
Glyma08g37250.1:650,630 PACid:16273048_binding		gma-MIR396a-c,f,g
Glyma08g37250.2:710,690 PACid:16273049_		gma-MIR396a-c,f,g
Glyma08g39870.1:2144,2125 PACid:16273298_ATTPS10 (trehalose phosphate synthase); transferase, transferring glycosyl groups / trehalose-phosphatase		gma-MIR172a-c,f-k
Glyma08g39870.2:2420,2401 PACid:16273299_		gma-MIR172a-c,f-k
Glyma08g40500.1:543,523 PACid:16273368_ATP binding / protein binding / transmembrane receptor		gma-MIR1510b
Glyma08g41350.1:5940,5919 PACid:16273457_RNase H domain-containing protein		gma-MIR4351
Glyma08g41560.1:277,258 PACid:16273478_disease resistance protein (TIR-NBS-LRR class), putative		gma-MIR2109	same target gene for gma-MIR1510b, but at a different location
Glyma08g41560.1:858,838 PACid:16273478_disease resistance protein (TIR-NBS-LRR class), putative		gma-MIR1510b	same target gene for gma-MIR2109, but at a different location
Glyma08g41560.2:282,263 PACid:16273479_		gma-MIR2109	same target gene for gma-MIR1510b, but at a different location
Glyma08g41560.2:863,843 PACid:16273479_		gma-MIR1510b	same target gene for gma-MIR2109, but at a different location
Glyma08g42810.1:989,969 PACid:16273627_unknown protein		gma-MIR2107
Glyma08g42810.2:989,969 PACid:16273628_		gma-MIR2107
Glyma08g43520.1:228,210 PACid:16273711_membrane bound O-acyl transferase (MBOAT) family protein / wax synthase-related		gma-MIR-Seq03
Glyma08g44580.1:696,675 PACid:16273830_ATCBL3 (ARABIDOPSIS THALIANA CALCINEURIN B-LIKE 3); calcium ion binding		gma-MIR482b,d-5p
Glyma08g44580.2:627,606 PACid:16273831_		gma-MIR482b,d-5p
Glyma08g45030.1:1302,1283 PACid:16273878_NF-YA1 (NUCLEAR FACTOR Y, SUBUNIT A1); transcription factor	Y	gma-MIR169b,c,e-j,k-5p,l,m
Glyma08g47380.1:752,732 PACid:16274150_LAC17 (laccase 17); laccase		gma-MIR397a,b
Glyma08g47680.1:304,285 PACid:16274186_protein kinase family protein		gma-MIR4414
Glyma08g47680.2:304,285 PACid:16274187_		gma-MIR4414
Glyma09g01960.1:1057,1039 PACid:16274480_VCS (VARICOSE); nucleotide binding / protein homodimerization		gma-MIR1535
Glyma09g02450.1:1223,1204 PACid:16274537_CPNIFS (CHLOROPLASTIC NIFS-LIKE CYSTEINE DESULFURASE); cysteine desulfurase/ selenocysteine lyase/ transaminase		gma-MIR319c
Glyma09g02450.2:1231,1212 PACid:16274538_		gma-MIR319c
Glyma09g02750.1:577,557 PACid:16274570_PHB (PHABULOSA); DNA binding / transcription factor	Y	gma-MIR166a-o
Glyma09g02920.1:2759,2738 PACid:16274589_DCL2 (DICER-LIKE 2); ATP binding / ATP-dependent helicase/ RNA binding / double-stranded RNA binding / helicase/ nucleic acid binding / ribonuclease III		gma-MIR1515a,b
Glyma09g05110.1:985,967 PACid:16274836_mitochondrial substrate carrier family protein		gma-MIR-Seq04a,b
Glyma09g07250.1:1044,1025 PACid:16275066_helicase domain-containing protein / pentatricopeptide (PPR) repeat-containing protein		gma-MIR4413a,b
Glyma09g07290.1:1092,1073 PACid:16275070_helicase domain-containing protein / pentatricopeptide (PPR) repeat-containing protein		gma-MIR4413a,b	same target gene for gma-MIR1508a, but at a different location
Glyma09g07290.1:201,179 PACid:16275070_helicase domain-containing protein / pentatricopeptide (PPR) repeat-containing protein		gma-MIR1508a	same target gene for gma-MIR4413a,b, but at a different location
Glyma09g07300.1:858,839 PACid:16275071_unknown protein		gma-MIR4413a,b
Glyma09g07960.1:939,920 PACid:16275141_NF-YA3 (NUCLEAR FACTOR Y, SUBUNIT A3); transcription factor	Y	gma-MIR169a-j (all)
Glyma09g07960.2:993,974 PACid:16275142_		gma-MIR169a-j (all)
Glyma09g07960.3:1163,1144 PACid:16275143_		gma-MIR169a-j (all)
Glyma09g08940.1:840,821 PACid:16275255_transferase family protein		gma-MIR-Seq05
Glyma09g10830.1:648,627 PACid:16275412_AERO2 (Arabidopsis endoplasmic reticulum oxidoreductins 2); FAD binding / electron carrier/ oxidoreductase, acting on sulfur group of donors, disulfide as acceptor / protein binding		gma-MIR4351
Glyma09g10830.2:976,955 PACid:16275413_		gma-MIR4351
Glyma09g12030.1:1141,1122 PACid:16275498_ubiquitin-associated (UBA)/TS-N domain-containing protein		gma-MIR396f,g
Glyma09g16800.1:2954,2933 PACid:16275789_zinc finger protein-related		gma-MIR1519
Glyma09g26960.1:1244,1224 PACid:16276362_unknown protein		soy_24
Glyma09g27740.1:752,731 PACid:16276442_		soy_26
Glyma09g27830.1:294,274 PACid:16276451_CRK10 (CYSTEINE-RICH RLK10); ATP binding / kinase/ protein kinase/ protein serine/threonine kinase/ protein tyrosine kinase		gma-MIR390a
Glyma09g29090.1:129,110 PACid:16276577_unknown protein		gma-MIR530a,b,c
Glyma09g29720.1:418,398 PACid:16276645_AGO1 (ARGONAUTE 1); endoribonuclease/ miRNA binding / protein binding / siRNA binding	Y	gma-MIR168a,b
Glyma09g29940.1:305,285 PACid:16276666_MYB52 (MYB DOMAIN PROTEIN 52); DNA binding / transcription factor		gma-MIR171p
Glyma09g29970.1:4167,4148 PACid:16276668_protein kinase family protein		gma-MIR172l
Glyma09g30160.1:517,497 PACid:16276691_helicase domain-containing protein / pentatricopeptide (PPR) repeat-containing protein		soy_16
Glyma09g30500.1:928,909 PACid:16276732_pentatricopeptide (PPR) repeat-containing protein		gma-MIR4413b
Glyma09g30580.1:517,497 PACid:16276740_helicase domain-containing protein / pentatricopeptide (PPR) repeat-containing protein		soy_16
Glyma09g30680.1:469,449 PACid:16276752_helicase domain-containing protein / pentatricopeptide (PPR) repeat-containing protein		soy_16
Glyma09g30720.1:1141,1122 PACid:16276756_pentatricopeptide (PPR) repeat-containing protein		gma-MIR4413a,b	same target gene for soy_16, but at a different location
Glyma09g30720.1:617,597 PACid:16276756_pentatricopeptide (PPR) repeat-containing protein	Y	soy_16	same target gene for gma-MIR4413a,b, but at a different location
Glyma09g30740.1:625,605 PACid:16276758_unknown protein	Y	soy_16
Glyma09g30800.1:726,707 PACid:16276767_HON4; DNA binding		gma-MIR171m,n
Glyma09g30940.1:469,449 PACid:16276781_helicase domain-containing protein / pentatricopeptide (PPR) repeat-containing protein		soy_16	same target gene for gma-MIR4413a,b, but at a different location
Glyma09g30940.1:993,974 PACid:16276781_helicase domain-containing protein / pentatricopeptide (PPR) repeat-containing protein		gma-MIR4413a,b	same target gene for soy_16, but at a different location
Glyma09g30950.1:446,427 PACid:16276782_pentatricopeptide (PPR) repeat-containing protein		gma-MIR4413b
Glyma09g34300.1:2663,2643 PACid:16277149_XLG3 (extra-large GTP-binding protein 3); guanyl nucleotide binding / signal transducer		gma-MIR1518
Glyma09g34790.1:1221,1203 PACid:16277204_unknown protein		gma-MIR-Seq04a,b
Glyma09g34930.1:1032,1013 PACid:16277218_cytochrome P450, putative		gma-MIR396f,g
Glyma09g35230.1:557,537 PACid:16277259_unknown protein		soy_9
Glyma09g35260.1:659,639 PACid:16277267_high-affinity nickel-transport family protein		gma-MIR169b,c
Glyma09g36040.1:140,121 PACid:16277351_protein kinase family protein		gma-MIR172a-c,f-k
Glyma09g36420.1:1307,1286 PACid:16277398_F-box family protein		gma-MIR4376
Glyma09g36640.1:604,584 PACid:16277423_invertase/pectin methylesterase inhibitor family protein		gma-MIR-Seq14a,b
Glyma09g36920.1:1265,1245 PACid:16277462_SGR2 (SHOOT GRAVITROPISM 2); phospholipase A1		gma-MIR397a,b
Glyma09g37000.1:768,748 PACid:16277471_unknown protein		gma-MIR396b,c,f,g
Glyma09g39260.1:102,80 PACid:16277732_helicase domain-containing protein / pentatricopeptide (PPR) repeat-containing protein		gma-MIR1508a	same target gene for gma-MIR4413a,b, but at a different location
Glyma09g39260.1:993,974 PACid:16277732_helicase domain-containing protein / pentatricopeptide (PPR) repeat-containing protein		gma-MIR4413a,b	same target gene for gma-MIR1508a, but at a different location
Glyma09g39410.1:523,502 PACid:16277751_disease resistance protein (CC-NBS-LRR class), putative		gma-MIR482d-3p*
Glyma09g39920.1:1849,1829 PACid:16277811_SPX (SYG1/Pho81/XPR1) domain-containing protein		gma-MIR1536
Glyma09g41720.1:1274,1255 PACid:16278015_protein phosphatase 2C family protein / PP2C family protein		gma-MIR1511
Glyma10g01280.1:728,710 PACid:16278200_ATSK11; protein kinase/ protein serine/threonine kinase		gma-MIR-Seq01
Glyma10g01280.2:647,629 PACid:16278201_		gma-MIR-Seq01
Glyma10g03240.1:414,395 PACid:16278414_RRF (RIBOSOME RECYCLING FACTOR, CHLOROPLAST PRECURSOR)		gma-MIR390f
Glyma10g05620.1:3796,3777 PACid:16278685_UPL4; ubiquitin-protein ligase		gma-MIR4413a
Glyma10g05620.2:3893,3874 PACid:16278686_		gma-MIR4413a
Glyma10g06080.1:1364,1344 PACid:16278741_ARF16 (AUXIN RESPONSE FACTOR 16); miRNA binding / transcription factor	Y	gma-MIR160a-f
Glyma10g06740.1:1294,1276 PACid:16278810_TIM (TRIOSEPHOSPHATE ISOMERASE); catalytic/ triose-phosphate isomerase		gma-MIR-Seq03
Glyma10g07430.1:586,566 PACid:16278880_SRPK4 (Ser/Arg-rich protein kinase 4); kinase/ protein kinase		gma-MIR-Seq08
Glyma10g07430.2:586,566 PACid:16278881_		gma-MIR-Seq08
Glyma10g07710.1:1353,1334 PACid:16278909_fructose-bisphosphate aldolase, putative		gma-MIR172l
Glyma10g08580.1:1181,1162 PACid:16279001_pentatricopeptide (PPR) repeat-containing protein		gma-MIR172l
Glyma10g10160.1:5823,5803 PACid:16279138_EMB2016 (embryo defective 2016)		gma-MIR171p
Glyma10g10240.1:1182,1163 PACid:16279145_NF-YA10 (NUCLEAR FACTOR Y, SUBUNIT A10); transcription factor		gma-MIR169a-c,e-j
Glyma10g12660.1:1034,1014 PACid:16279359_5\'-nucleotidase/ magnesium ion binding		soy_18	same target gene for gma-MIR4374b (in two locations) but at a different location. Soy_18 shows similarities in mature miRNA and precursor sequences with miR4374b and might be part of the same family
Glyma10g12660.1:1122,1102 PACid:16279359_5\'-nucleotidase/ magnesium ion binding		soy_18	same target gene for gma-MIR4374b (in two locations) but at a different location.Soy_18 shows similarities in mature miRNA and precursor sequences with miR4374b and might be part of the same family
Glyma10g12660.1:1127,1106 PACid:16279359_5\'-nucleotidase/ magnesium ion binding		gma-MIR4374b	same target gene for soy_18 (in three locations), MIR4374b targets this gene in 2 locations.Soy_18 shows similarities in mature miRNA and precursor sequences with miR4374b and might be part of the same family
Glyma10g12660.1:990,970 PACid:16279359_5\'-nucleotidase/ magnesium ion binding		soy_18	same target gene for gma-MIR4374b (in two locations) but at a different location.Soy_18 shows similarities in mature miRNA and precursor sequences with miR4374b and might be part of the same family
Glyma10g12660.1:995,974 PACid:16279359_5\'-nucleotidase/ magnesium ion binding		gma-MIR4374b	same target gene for soy_18 (in three locations), MIR4374b targets this gene in 2 locations.Soy_18 shows similarities in mature miRNA and precursor sequences with miR4374b and might be part of the same family
Glyma10g15990.1:237,217 PACid:16279551_INO80 (INO80 ORTHOLOG); ATP binding / DNA binding / helicase/ nucleic acid binding		gma-MIR398a,b
Glyma10g20550.1:313,290 PACid:16279691_UGT84A2; UDP-glycosyltransferase/ sinapate 1-glucosyltransferase		gma-MIR4403
Glyma10g21350.1:2747,2726 PACid:16279713_VLN3 (VILLIN 3); actin binding		gma-MIR1512c
Glyma10g21350.2:2735,2714 PACid:16279714_		gma-MIR1512c
Glyma10g24060.1:274,255 PACid:16279857_GTP-binding family protein		gma-MIR159i-5p
Glyma10g24120.1:737,717 PACid:16279863_ATEXPB2 (ARABIDOPSIS THALIANA EXPANSIN B2)		gma-MIR393a,k
Glyma10g24430.1:441,421 PACid:16279889_ATVAMP726		soy_24
Glyma10g26920.1:424,405 PACid:16280066_29 kDa ribonucleoprotein, chloroplast, putative / RNA-binding protein cp29, putative		gma-MIR172l
Glyma10g28640.1:92,72 PACid:16280248_beta-fructofuranosidase, putative / invertase, putative / saccharase, putative / beta-fructosidase, putative		gma-MIR159a
Glyma10g30750.1:747,728 PACid:16280497_ATRX; ATP binding / DNA binding / helicase/ nucleic acid binding		gma-MIR396f,g
Glyma10g31300.1:122,102 PACid:16280568_unknown protein		gma-MIR171a
Glyma10g33610.1:319,299 PACid:16280828_catalytic/ glucosylceramidase		gma-MIR2111
Glyma10g35050.1:349,328 PACid:16280992_ATMYB5 (MYB DOMAIN PROTEIN 5); DNA binding / transcription factor		gma-MIR828a
Glyma10g35160.1:621,601 PACid:16281005_unknown protein		gma-MIR167a-f,h
Glyma10g35160.2:864,844 PACid:16281006_		gma-MIR167a-f,h
Glyma10g35160.3:708,688 PACid:16281007_		gma-MIR167a-f,h
Glyma10g35160.4:868,848 PACid:16281008_		gma-MIR167a-f,h
Glyma10g35160.5:625,605 PACid:16281009_		gma-MIR167a-f,h
Glyma10g35160.6:712,692 PACid:16281010_		gma-MIR167a-f,h
Glyma10g35400.1:1170,1151 PACid:16281044_transferase family protein		gma-MIR-Seq05
Glyma10g35480.1:749,729 PACid:16281052_ARF16 (AUXIN RESPONSE FACTOR 16); miRNA binding / transcription factor	Y	gma-MIR160a-f
Glyma10g36480.1:150,130 PACid:16281183_unknown protein		gma-MIR159b,c,e-g
Glyma10g37020.1:27,7 PACid:16281247_eukaryotic translation initiation factor 2 family protein / eIF-2 family protein		soy_8
Glyma10g37700.1:663,645 PACid:16281320_hydroxyproline-rich glycoprotein family protein		gma-MIR159f,g
Glyma10g37790.1:870,852 PACid:16281331_protein kinase family protein / U-box domain-containing protein		gma-MIR159f,g
Glyma10g38760.1:550,530 PACid:16281437_APS1 (ATP SULFURYLASE 1); sulfate adenylyltransferase (ATP)		gma-MIR395a-i (all)
Glyma10g40030.1:613,593 PACid:16281583_unknown protein		soy_3
Glyma10g40030.2:556,536 PACid:16281584_		soy_3
Glyma10g41990.1:204,186 PACid:16281819_ATIPT1 (isopentenyltransferase 1); adenylate dimethylallyltransferase		gma-MIR1535	same target gene for gma-MIR4407, but at a different location
Glyma10g41990.1:491,470 PACid:16281819_ATIPT1 (isopentenyltransferase 1); adenylate dimethylallyltransferase		gma-MIR4407	same target gene for gma-MIR1535, but at a different location
Glyma10g42260.1:636,616 PACid:16281847_AtCXE17 (Arabidopsis thaliana carboxyesterase 17); hydrolase		gma-MIR171p
Glyma10g44200.1:501,480 PACid:16282083_PBD1 (20S PROTEASOME BETA SUBUNIT D1); peptidase/ threonine-type endopeptidase		gma-MIR1519
Glyma11g00350.1:305,285 PACid:16282162_		soy_17
Glyma11g01160.1:2643,2623 PACid:16282257_metalloendopeptidase		gma-MIR167a-f,h
Glyma11g01160.2:2643,2623 PACid:16282258_		gma-MIR167a-f,h
Glyma11g02580.1:505,485 PACid:16282444_transcription factor jumonji (jmjC) domain-containing protein		soy_24
Glyma11g02580.2:505,485 PACid:16282445_		soy_24
Glyma11g05580.1:86,67 PACid:16282797_ATARFA1E (ADP-ribosylation factor A1E); GTP binding / phospholipase activator/ protein binding		gma-MIR172l
Glyma11g05720.1:1785,1766 PACid:16282816_AP2 (APETALA 2); transcription factor	Y	gma-MIR172a-k (all)
Glyma11g05780.1:752,733 PACid:16282822_F-box family protein		gma-MIR159i-5p
Glyma11g06980.1:509,489 PACid:16282953_transcription factor		gma-MIR171d-j, gma-MIR170n
Glyma11g13010.1:1123,1103 PACid:16283699_pentatricopeptide (PPR) repeat-containing protein		gma-MIR171b,o
Glyma11g13670.1:2402,2384 PACid:16283780_binding		gma-MIR-Seq04a,b
Glyma11g14500.1:1026,1007 PACid:16283882_APUM2 (Arabidopsis Pumilio 2); RNA binding / binding		gma-MIR4414
Glyma11g14600.1:659,639 PACid:16283893_LAC17 (laccase 17); laccase		gma-MIR397a,b
Glyma11g15650.1:1819,1800 PACid:16284023_RAP2.7 (RELATED TO AP2.7); DNA binding / transcription factor	Y	gma-MIR172a-k (all)
Glyma11g15650.3:1777,1758 PACid:16284025_		gma-MIR172a-k (all)
Glyma11g17490.1:1153,1133 PACid:16284155_scarecrow-like transcription factor 6 (SCL6)		gma-MIR171a,d-l,q gma-MIR170n
Glyma11g18070.1:332,313 PACid:16284199_unknown protein		gma-MIR156a,j-s
Glyma11g19900.1:862,842 PACid:16284395_unknown protein		gma-MIR1536
Glyma11g19900.2:503,483 PACid:16284396_		gma-MIR1536
Glyma11g20490.1:1519,1499 PACid:16284466_ARF10 (AUXIN RESPONSE FACTOR 10); miRNA binding / transcription factor	Y	gma-MIR160a-f
Glyma11g20520.1:1918,1899 PACid:16284470_REV (REVOLUTA); DNA binding / lipid binding / transcription factor		gma-MIR530a	same target gene for gma-MIR166a, but at a different location
Glyma11g20520.1:614,594 PACid:16284470_REV (REVOLUTA); DNA binding / lipid binding / transcription factor	Y	gma-MIR166a	same target gene for gma-MIR530a, but at a different location
Glyma11g21200.1:662,641 PACid:16284543_disease resistance protein (NBS-LRR class), putative		gma-MIR-Seq18	same target gene for gma-MIR395a, but at a different location
Glyma11g21200.1:784,764 PACid:16284543_disease resistance protein (NBS-LRR class), putative		gma-MIR395a	same target gene for gma-MIR-Seq18, but at a different location
Glyma11g29620.1:146,126 PACid:16284912_LAC3 (laccase 3); laccase		gma-MIR408a,b
Glyma11g31940.1:2947,2926 PACid:16285100_ARF8 (AUXIN RESPONSE FACTOR 8); transcription factor		gma-MIR167a-h (all)
Glyma11g33140.1:2239,2220 PACid:16285203_SPT16 (global transcription factor C)		gma-MIR319c
Glyma11g33140.2:1894,1875 PACid:16285204_		gma-MIR319c
Glyma11g35580.1:94,76 PACid:16285493_glutaredoxin family protein		gma-MIR-Seq04a,b
Glyma11g35600.1:553,534 PACid:16285495_eukaryotic translation initiation factor 2 subunit 1, putative / eIF-2A, putative / eIF-2-alpha, putative		gma-MIR172i,j,k
Glyma11g35700.1:743,723 PACid:16285505_LAC5 (laccase 5); laccase		gma-MIR397a,b
Glyma11g36960.1:1247,1228 PACid:16285642_F-box family protein		gma-MIR394c
Glyma11g36980.1:1230,1211 PACid:16285644_SPL2 (SQUAMOSA PROMOTER BINDING PROTEIN-LIKE 2); DNA binding / transcription factor	Y	gma-MIR156a-v (all)	same target gene for soy_24, but at a different location
Glyma11g36980.1:161,141 PACid:16285644_SPL2 (SQUAMOSA PROMOTER BINDING PROTEIN-LIKE 2); DNA binding / transcription factor	Y	soy_24	same target gene for gma-MIR156a-v, but at a different location
Glyma11g36980.2:317,297 PACid:16285645_		soy_24
Glyma11g37820.1:536,518 PACid:16285750_glycosyl transferase family 17 protein		gma-new-miR21193
Glyma12g00390.1:1131,1113 PACid:16285839_SEC14 cytosolic factor family protein / phosphoglyceride transfer family protein		gma-new-miR21193
Glyma12g00390.2:1131,1113 PACid:16285840_		gma-new-miR21193
Glyma12g00410.1:979,959 PACid:16285842_SEC14 cytosolic factor family protein / phosphoglyceride transfer family protein		gma-MIR1536
Glyma12g00870.1:51,32 PACid:16285894_unknown protein		gma-MIR396f,g
Glyma12g01310.1:256,237 PACid:16285955_protein kinase family protein		gma-MIR172a-c,f-k
Glyma12g01410.1:897,878 PACid:16285967_IQD11 (IQ-domain 11); calmodulin binding		gma-MIR-Seq05
Glyma12g03040.1:695,674 PACid:16286188_disease resistance protein (TIR-NBS-LRR class), putative		gma-MIR2118/2218a,b
Glyma12g03650.1:2037,2017 PACid:16286273_BGAL13; beta-galactosidase		gma-MIR159a
Glyma12g03750.1:716,696 PACid:16286292_high-affinity nickel-transport family protein		gma-MIR169b,c
Glyma12g04320.1:66,46 PACid:16286358_DNA replication licensing factor, putative		gma-MIR2119
Glyma12g05530.1:366,348 PACid:16286515_FRS5 (FAR1-related sequence 5); zinc ion binding		gma-MIR1535
Glyma12g05670.1:2204,2186 PACid:16286529_binding		gma-MIR-Seq04a,b
Glyma12g06480.1:690,670 PACid:16286631_LAC2 (laccase 2); laccase		gma-MIR397a,b
Glyma12g07800.1:1771,1752 PACid:16286791_RAP2.7 (RELATED TO AP2.7); DNA binding / transcription factor	Y	gma-MIR172a-k (all)
Glyma12g07800.2:1768,1749 PACid:16286792_		gma-MIR172a-k (all)
Glyma12g08080.1:1248,1228 PACid:16286822_REV (REVOLUTA); DNA binding / lipid binding / transcription factor	Y	gma-MIR166a-o
Glyma12g08110.1:1510,1490 PACid:16286827_ARF10 (AUXIN RESPONSE FACTOR 10); miRNA binding / transcription factor	Y	gma-MIR160a-f
Glyma12g09690.1:846,827 PACid:16287000_ELM1 (ELONGATED MITOCHONDRIA 1)		gma-MIR4414
Glyma12g10140.1:360,341 PACid:16287047_unknown protein		gma-MIR156a,j-s
Glyma12g13490.1:192,171 PACid:16287370_FRS5 (FAR1-related sequence 5); zinc ion binding		soy_11
Glyma12g13490.1:321,300 PACid:16287370_FRS5 (FAR1-related sequence 5); zinc ion binding		soy_11
Glyma12g14200.1:743,724 PACid:16287440_TCP4 (TCP family transcription factor 4); transcription factor		gma-MIR319a,b,f,i
Glyma12g14230.1:689,669 PACid:16287443_IRX12 (IRREGULAR XYLEM 12); laccase		gma-MIR397a,b
Glyma12g14460.1:305,286 PACid:16287468_ATP binding / nucleoside-triphosphatase/ nucleotide binding		gma-MIR159i-5p
Glyma12g18250.1:1005,986 PACid:16287808_phosphoesterase		gma-MIR530a,b,c
Glyma12g19490.1:1932,1913 PACid:16287835_		gma-MIR1511
Glyma12g20160.1:1342,1323 PACid:16287845_TCP3; transcription factor		gma-MIR319a,b,f,i
Glyma12g20890.1:1842,1822 PACid:16287879_ATP binding / protein kinase/ protein serine/threonine kinase/ protein tyrosine kinase/ sugar binding		gma-MIR171p
Glyma12g21030.1:1861,1841 PACid:16287893_ATP binding / protein kinase/ protein serine/threonine kinase/ protein tyrosine kinase/ sugar binding		gma-MIR171p
Glyma12g22290.1:2019,1999 PACid:16287941_unknown protein		soy_1
Glyma12g26190.1:787,767 PACid:16288115_CUC2 (CUP-SHAPED COTYLEDON 2); transcription factor	Y	gma-MIR164a-l
Glyma12g27330.1:594,575 PACid:16288152_SPL12 (squamosa promoter-binding protein-like 12); transcription factor	Y	gma-MIR156a,c-e,j-v
Glyma12g28550.1:634,616 PACid:16288180_ARF1 (AUXIN RESPONSE FACTOR 1); DNA binding / transcription factor		gma-MIR-Seq04a,b
Glyma12g29720.1:1635,1615 PACid:16288327_ARF10 (AUXIN RESPONSE FACTOR 10); miRNA binding / transcription factor	Y	gma-MIR160a-f
Glyma12g33150.1:1045,1026 PACid:16288722_hydroxyproline-rich glycoprotein family protein		gma-MIR530a,b,c
Glyma12g33640.1:748,728 PACid:16288777_TCP4 (TCP family transcription factor 4); transcription factor	Y	gma-MIR319a,b,d-j
Glyma12g33840.1:702,683 PACid:16288799_LSH10 (LIGHT SENSITIVE HYPOCOTYLS 10)		gma-MIR-Seq07
Glyma12g34680.1:21,2 PACid:16288893_wound-responsive family protein		gma-MIR394a
Glyma12g34770.1:496,477 PACid:16288902_LHCB3 (LIGHT-HARVESTING CHLOROPHYLL B-BINDING PROTEIN 3); structural molecule		gma-MIR159i-5p
Glyma12g34830.1:974,954 PACid:16288909_unknown protein		gma-MIR2108b
Glyma12g35530.1:721,701 PACid:16288988_CUC2 (CUP-SHAPED COTYLEDON 2); transcription factor	Y	gma-MIR164a-l
Glyma12g35720.1:1232,1213 PACid:16289009_TCP4 (TCP family transcription factor 4); transcription factor	Y	gma-MIR319a,b,f,i
Glyma12g36540.1:1270,1250 PACid:16289104_NF-YA1 (NUCLEAR FACTOR Y, SUBUNIT A1); transcription factor		gma-MIR169c,f-j,k-5p,l,m
Glyma12g36540.2:1172,1152 PACid:16289105_		gma-MIR169c,f-j,k-5p,l,m
Glyma12g36540.3:1179,1159 PACid:16289106_		gma-MIR169c,f-j,k-5p,l,m
Glyma12g36540.4:1184,1164 PACid:16289107_		gma-MIR169c,f-j,k-5p,l,m
Glyma12g36540.5:1151,1131 PACid:16289108_		gma-MIR169c,f-j,k-5p,l,m
Glyma12g37050.1:1925,1905 PACid:16289164_ETR1 (ETHYLENE RESPONSE 1); ethylene binding / protein histidine kinase/ two-component response regulator		soy_24
Glyma12g37050.2:1857,1837 PACid:16289165_		soy_24
Glyma12g37050.3:1938,1918 PACid:16289166_		soy_24
Glyma13g01900.1:1338,1318 PACid:16289383_tetratricopeptide repeat (TPR)-containing protein		gma-MIR396b,c,f,g
Glyma13g02080.1:240,220 PACid:16289402_AST56; sulfate transmembrane transporter		gma-MIR395a-i (all)
Glyma13g02410.1:1289,1269 PACid:16289434_ARF17 (AUXIN RESPONSE FACTOR 17); transcription factor	Y	gma-MIR160a-f
Glyma13g03290.1:162,143 PACid:16289509_unknown protein		gma-MIR-Seq06
Glyma13g03430.1:1065,1045 PACid:16289524_CH1 (CHLORINA 1); chlorophyllide a oxygenase		gma-MIR-Seq08
Glyma13g03650.1:265,245 PACid:16289545_L-ascorbate oxidase/ copper ion binding / oxidoreductase		gma-MIR4415b
Glyma13g04030.1:770,750 PACid:16289586_MYB33 (MYB DOMAIN PROTEIN 33); DNA binding / transcription factor		gma-MIR319a,b,d,f,i, gma-MIR159a-c,e-g	same gene, same location
Glyma13g05240.1:558,538 PACid:16289713_aldose 1-epimerase family protein		gma-MIR159b,c,e
Glyma13g09530.1:233,213 PACid:16290126_ADH1 (ALCOHOL DEHYDROGENASE 1); alcohol dehydrogenase		gma-MIR2119
Glyma13g09530.2:233,213 PACid:16290127_		gma-MIR2119
Glyma13g10090.1:1274,1254 PACid:16290183_CYCA1;1 (Cyclin A1;1); cyclin-dependent protein kinase regulator		gma-MIR159b,c,e-g
Glyma13g10330.1:479,459 PACid:16290203_unknown protein		gma-MIR159a
Glyma13g10520.1:1321,1300 PACid:16290224_unknown protein		soy_11
Glyma13g10520.2:1341,1320 PACid:16290225_		soy_11
Glyma13g11820.1:28334,28315 PACid:16290333_		gma-MIR-Seq07
Glyma13g11940.2:956,937 PACid:16290348_		gma-MIR-Seq07
Glyma13g12050.1:13812,13793 PACid:16290365_		gma-MIR-Seq07
Glyma13g12070.1:9987,9968 PACid:16290367_RNase H domain-containing protein		gma-MIR-Seq07
Glyma13g12120.1:2769,2749 PACid:16290371_ATNADP-ME4 (NADP-malic enzyme 4); malate dehydrogenase (oxaloacetate-decarboxylating) (NADP+)/ malic enzyme/ oxidoreductase, acting on NADH or NADPH, NAD or NADP as acceptor		gma-MIR396b,c,f,g
Glyma13g12140.1:458,439 PACid:16290372_		gma-MIR-Seq07
Glyma13g16770.1:1030,1011 PACid:16290526_NF-YA3 (NUCLEAR FACTOR Y, SUBUNIT A3); transcription factor	Y	gma-MIR169a-j (all)
Glyma13g16770.2:922,903 PACid:16290527_		gma-MIR169a-j (all)
Glyma13g16770.3:788,769 PACid:16290528_		gma-MIR169a-j (all)
Glyma13g16850.1:35,16 PACid:16290536_ELF4-L4 (ELF4-Like 4)		gma-MIR156t
Glyma13g17720.1:2013,1993 PACid:16290642_catalytic/ transferase		gma-MIR167a,b,d-f,h
Glyma13g19130.1:619,600 PACid:16290802_ATGSTU7 (ARABIDOPSIS THALIANA GLUTATHIONE S-TRANSFERASE TAU 7); glutathione transferase		gma-MIR390f
Glyma13g19980.1:3568,3549 PACid:16290908_UPL4; ubiquitin-protein ligase		gma-MIR4413a
Glyma13g20370.1:1679,1659 PACid:16290957_ARF16 (AUXIN RESPONSE FACTOR 16); miRNA binding / transcription factor	Y	gma-MIR160a-f
Glyma13g20370.2:1707,1687 PACid:16290958_		gma-MIR160a-f
Glyma13g21320.1:667,647 PACid:16291062_protein kinase-related		gma-MIR-Seq08
Glyma13g22410.1:1584,1566 PACid:16291181_transducin family protein / WD-40 repeat family protein		gma-MIR-Seq03
Glyma13g22990.1:1650,1630 PACid:16291240_ATP binding / protein kinase/ protein serine/threonine kinase/ protein tyrosine kinase/ sugar binding		gma-MIR171p
Glyma13g23410.1:160,141 PACid:16291293_protein phosphatase 2C, putative / PP2C, putative		gma-MIR530a,b,c
Glyma13g24120.1:1188,1168 PACid:16291383_SNI1; transcription repressor		gma-MIR-Seq12
Glyma13g24590.1:613,592 PACid:16291434_SPL3 (SQUAMOSA PROMOTER BINDING PROTEIN-LIKE 3); DNA binding / transcription factor		gma-MIR156c-f,h,i
Glyma13g25040.1:998,979 PACid:16291484_epoxide hydrolase, putative		gma-MIR1523
Glyma13g25040.2:929,910 PACid:16291485_		gma-MIR1523
Glyma13g25050.1:896,877 PACid:16291486_epoxide hydrolase, putative		gma-MIR1523
Glyma13g25270.1:225,204 PACid:16291509_TPS04 (TERPENE SYNTHASE 04); (E,E)-geranyllinalool synthase		gma-MIR393b-f
Glyma13g25440.1:526,505 PACid:16291525_disease resistance protein (NBS-LRR class), putative		gma-MIR-Seq19
Glyma13g25720.1:845,825 PACid:16291562_MYB65 (MYB DOMAIN PROTEIN 65); DNA binding / transcription factor	Y	gma-MIR319a,b,d,f,i, gma-MIR159a-c,e-g	same gene, same location
Glyma13g25920.1:278,257 PACid:16291584_disease resistance protein (NBS-LRR class), putative		gma-MIR-Seq19
Glyma13g25950.1:360,339 PACid:16291587_disease resistance protein (NBS-LRR class), putative		gma-MIR-Seq19
Glyma13g25970.1:3321,3300 PACid:16291589_disease resistance protein (NBS-LRR class), putative		gma-MIR-Seq19	gene targeted by same MIR family members at different locations
Glyma13g25970.1:360,339 PACid:16291589_disease resistance protein (NBS-LRR class), putative		gma-MIR-Seq19	gene targeted by same MIR family members at different locations
Glyma13g26000.1:360,339 PACid:16291592_disease resistance protein (NBS-LRR class), putative		gma-MIR-Seq19
Glyma13g26100.1:1098,1078 PACid:16291605_copper ion binding / methyltransferase		gma-MIR169c
Glyma13g26230.1:645,624 PACid:16291618_disease resistance protein (NBS-LRR class), putative		gma-MIR-Seq19	same target gene for gma-MIR1510a,b, but at a different location
Glyma13g26230.1:945,925 PACid:16291618_disease resistance protein (NBS-LRR class), putative		gma-MIR1510a,b	same target gene for gma-MIR-Seq19, but at a different location
Glyma13g26250.1:363,342 PACid:16291620_disease resistance protein (NBS-LRR class), putative		gma-MIR-Seq19
Glyma13g26310.1:363,342 PACid:16291627_disease resistance protein (NBS-LRR class), putative		gma-MIR-Seq19
Glyma13g26380.1:788,767 PACid:16291634_disease resistance protein (NBS-LRR class), putative		gma-MIR-Seq18
Glyma13g26530.1:290,269 PACid:16291649_disease resistance protein (NBS-LRR class), putative		gma-MIR-Seq19
Glyma13g27230.1:1159,1139 PACid:16291729_NF-YA1 (NUCLEAR FACTOR Y, SUBUNIT A1); transcription factor		gma-MIR169c,f-j,k-5p,l,m
Glyma13g27230.2:1164,1144 PACid:16291730_		gma-MIR169c,f-j,k-5p,l,m
Glyma13g29160.1:2087,2068 PACid:16291962_TCP family transcription factor, putative	Y	gma-MIR319a,b,f,i
Glyma13g29320.1:3368,3347 PACid:16291978_ARF6 (AUXIN RESPONSE FACTOR 6); transcription factor	Y	gma-MIR167a-h (all)
Glyma13g29320.2:3368,3347 PACid:16291979_		gma-MIR167a-h (all)
Glyma13g29410.2:2088,2069 PACid:16291996_		gma-MIR172l
Glyma13g32250.1:248,229 PACid:16292338_ARK3 (A. THALIANA RECEPTOR KINASE 3); kinase/ transmembrane receptor protein serine/threonine kinase		gma-MIR394a
Glyma13g33530.1:628,608 PACid:16292490_disease resistance protein (NBS-LRR class), putative		gma-MIR1510a,b
Glyma13g33560.1:3060,3040 PACid:16292493_ATGSL04 (glucan synthase-like 4); 1,3-beta-glucan synthase/ transferase, transferring glycosyl groups		gma-MIR1514a,b
Glyma13g34690.1:665,646 PACid:16292624_TCP4 (TCP family transcription factor 4); transcription factor	Y	gma-MIR319a,b,f,i
Glyma13g34710.1:1170,1150 PACid:16292626_		gma-MIR159a
Glyma13g34950.1:736,716 PACid:16292655_CUC2 (CUP-SHAPED COTYLEDON 2); transcription factor	Y	gma-MIR164a-l
Glyma13g35000.1:912,892 PACid:16292660_SPL5 (SQUAMOSA PROMOTER BINDING PROTEIN-LIKE 5); DNA binding / transcription factor		gma-MIR156a-f,h-v
Glyma13g35800.1:525,506 PACid:16292754_LHCB3 (LIGHT-HARVESTING CHLOROPHYLL B-BINDING PROTEIN 3); structural molecule		gma-MIR159i-5p
Glyma13g35820.1:78,59 PACid:16292756_wound-responsive protein, putative		gma-MIR394a
Glyma13g35850.1:78,59 PACid:16292759_wound-responsive protein, putative		gma-MIR394a
Glyma13g36840.1:1228,1208 PACid:16292871_TCP4 (TCP family transcription factor 4); transcription factor	Y	gma-MIR319a,b,d-j
Glyma13g37300.1:841,822 PACid:16292921_hydroxyproline-rich glycoprotein family protein		gma-MIR530a,b,c
Glyma13g37580.1:301,281 PACid:16292952_SRF3 (STRUBBELIG-RECEPTOR FAMILY 3); ATP binding / kinase/ protein serine/threonine kinase		gma-MIR1518
Glyma13g38650.1:546,528 PACid:16293069_ATCSLB04; cellulose synthase/ transferase/ transferase, transferring glycosyl groups		gma-MIR1535
Glyma13g39290.1:1081,1062 PACid:16293149_myb family transcription factor		gma-MIR172i,j,k
Glyma13g40030.1:1286,1266 PACid:16293233_ARF10 (AUXIN RESPONSE FACTOR 10); miRNA binding / transcription factor	Y	gma-MIR160a-f
Glyma13g40470.1:1806,1787 PACid:16293286_RAP2.7 (RELATED TO AP2.7); DNA binding / transcription factor	Y	gma-MIR172a-k (all)
Glyma13g40470.2:969,950 PACid:16293287_		gma-MIR172a-k (all)
Glyma13g40470.3:602,583 PACid:16293288_		gma-MIR172a-k (all)
Glyma13g41390.1:1357,1338 PACid:16293394_transcription factor IIA large subunit / TFIIA large subunit (TFIIA-L)		gma-MIR530a,b,c
Glyma13g41390.2:1303,1284 PACid:16293395_		gma-MIR530a,b,c
Glyma13g43770.1:123,104 PACid:16293674_zinc finger (C3HC4-type RING finger) family protein		gma-MIR530a,b,c
Glyma13g43880.1:2064,2044 PACid:16293693_PDR12 (PLEIOTROPIC DRUG RESISTANCE 12); ATPase, coupled to transmembrane movement of substances		gma-MIR1510b
Glyma13g44290.1:2418,2397 PACid:16293743_SUS2 (ABNORMAL SUSPENSOR 2)		gma-MIR1519	same target gene for gma-MIR408c-5p, but at a different location
Glyma13g44290.1:2483,2464 PACid:16293743_SUS2 (ABNORMAL SUSPENSOR 2)		gma-MIR408c-5p	same target gene for gma-MIR1519, but at a different location
Glyma13g44910.1:1077,1058 PACid:16293810_RAD23; damaged DNA binding		gma-MIR394a
Glyma13g44910.2:997,978 PACid:16293811_		gma-MIR394a
Glyma14g00730.1:318,299 PACid:16293890_ATNUDT2 (ARABIDOPSIS THALIANA NUDIX HYDROLASE HOMOLOG 2); ADP-ribose diphosphatase/ NAD or NADH binding / hydrolase		gma-MIR394a
Glyma14g01080.1:1314,1294 PACid:16293930_unknown protein		gma-MIR169a-c,f,j,k-5p,l,m
Glyma14g01360.1:1456,1437 PACid:16293958_NF-YA9 (NUCLEAR FACTOR Y, SUBUNIT A9); specific transcriptional repressor/ transcription factor		gma-MIR169a-c,e-j,k-5p,l,m
Glyma14g02750.1:533,513 PACid:16294138_DEAD/DEAH box helicase, putative		gma-MIR167a-f,h
Glyma14g02760.1:221,202 PACid:16294139_disease resistance protein (TIR-NBS-LRR class), putative		gma-MIR2109
Glyma14g02760.2:221,202 PACid:16294140_		gma-MIR2109
Glyma14g03310.1:1511,1492 PACid:16294201_ATCSLD4; cellulose synthase/ transferase, transferring glycosyl groups		gma-MIR390e
Glyma14g03650.1:2444,2423 PACid:16294246_ARF6 (AUXIN RESPONSE FACTOR 6); transcription factor		gma-MIR167a-h (all)
Glyma14g03650.2:2848,2827 PACid:16294247_		gma-MIR167a-h (all)
Glyma14g03770.1:641,622 PACid:16294259_BAM3 (BARELY ANY MERISTEM 3); ATP binding / protein binding / protein kinase/ protein serine/threonine kinase		gma-MIR390a-e
Glyma14g04530.1:255,235 PACid:16294346_L-ascorbate oxidase/ copper ion binding / oxidoreductase		gma-MIR4415b
Glyma14g06070.1:71,51 PACid:16294532_LAC5 (laccase 5); laccase		gma-MIR408a,b
Glyma14g06080.1:93,75 PACid:16294533_AP2 domain-containing transcription factor, putative (DRE2B)	Y	gma-MIR159f,g
Glyma14g06220.1:124,106 PACid:16294547_glutaredoxin family protein		gma-MIR-Seq04a,b
Glyma14g06290.1:684,665 PACid:16294554_ABI4 (ABA INSENSITIVE 4); DNA binding / transcription factor		gma-MIR530a,b,c
Glyma14g06890.1:108,89 PACid:16294639_unknown protein		gma-MIR394a
Glyma14g08500.1:1818,1798 PACid:16294838_unknown protein		gma-MIR1509b
Glyma14g08500.3:1713,1693 PACid:16294840_		gma-MIR1509b
Glyma14g08680.1:23,4 PACid:16294859_disease resistance protein (TIR-NBS-LRR class), putative		gma-MIR2109	same target gene for gma-MIR1510b, but at a different location
Glyma14g08680.1:602,582 PACid:16294859_disease resistance protein (TIR-NBS-LRR class), putative		gma-MIR1510b	same target gene for gma-MIR2109, but at a different location
Glyma14g09190.1:877,859 PACid:16294921_AT-HSFB4; DNA binding / transcription factor		gma-MIR1535
Glyma14g16700.2:1032,1014 PACid:16295560_		gma-MIR-Seq01
Glyma14g19440.1:84,65 PACid:16295707_unknown protein		gma-MIR156a,j-s,v
Glyma14g21190.1:223,205 PACid:16295757_ATSPP (ARABIDOPSIS SIGNAL PEPTIDE PEPTIDASE); aspartic-type endopeptidase		gma-MIR159f,g
Glyma14g23860.1:1106,1086 PACid:16295898_CH1 (CHLORINA 1); chlorophyllide a oxygenase		gma-MIR-Seq08
Glyma14g23860.2:1106,1086 PACid:16295899_		gma-MIR-Seq08
Glyma14g24480.1:1310,1290 PACid:16295962_CYCA1;1 (Cyclin A1;1); cyclin-dependent protein kinase regulator		gma-MIR159b,c,e-g
Glyma14g24770.1:218,198 PACid:16295993_transducin family protein / WD-40 repeat family protein		gma-MIR172a,b,f-h
Glyma14g24860.1:108,88 PACid:16295998_ADH1 (ALCOHOL DEHYDROGENASE 1); alcohol dehydrogenase		gma-MIR2119
Glyma14g33460.1:582,564 PACid:16296303_MCT1 (mei2 C-Terminal RRM only like 1); RNA binding		gma-MIR1535
Glyma14g33730.1:1193,1173 PACid:16296329_ARF17 (AUXIN RESPONSE FACTOR 17); transcription factor	Y	gma-MIR160a-f
Glyma14g33820.2:1571,1551 PACid:16296342_		soy_23
Glyma14g35530.1:725,705 PACid:16296511_plastocyanin-like domain-containing protein		gma-MIR408a,b
Glyma14g37040.1:789,769 PACid:16296676_IRX12 (IRREGULAR XYLEM 12); laccase		gma-MIR397a,b
Glyma14g37420.1:478,457 PACid:16296715_PHD finger transcription factor, putative		soy_7
Glyma14g37620.1:97,79 PACid:16296741_glutaredoxin family protein		gma-MIR-Seq04a,b
Glyma14g37810.1:146,126 PACid:16296759_LAC3 (laccase 3); laccase		gma-MIR408a,b
Glyma14g38940.1:2794,2773 PACid:16296878_ARF8 (AUXIN RESPONSE FACTOR 8); transcription factor		gma-MIR167a-h (all)
Glyma14g39540.1:414,394 PACid:16296948_ATARLA1A (ADP-ribosylation factor-like A1A); GTP binding		gma-MIR1516a
Glyma15g01460.1:2343,2323 PACid:16297241_PDR12 (PLEIOTROPIC DRUG RESISTANCE 12); ATPase, coupled to transmembrane movement of substances		gma-MIR1510b
Glyma15g02660.1:231,209 PACid:16297396_phosphatase		gma-MIR482c
Glyma15g04010.1:703,684 PACid:16297562_transcription factor IIA large subunit, putative / TFIIA large subunit, putative		gma-MIR530a,b,c
Glyma15g04930.1:1287,1268 PACid:16297670_RAP2.7 (RELATED TO AP2.7); DNA binding / transcription factor	Y	gma-MIR172a-k (all)
Glyma15g05100.1:1088,1068 PACid:16297690_SAG18 (SENESCENCE ASSOCIATED GENE 18)		gma-MIR1510b
Glyma15g05100.2:1035,1015 PACid:16297691_		gma-MIR1510b
Glyma15g05730.1:1906,1887 PACid:16297766_BAK1 (BRI1-ASSOCIATED RECEPTOR KINASE); kinase/ protein binding / protein heterodimerization/ protein serine/threonine kinase		gma-MIR394c
Glyma15g08630.1:947,927 PACid:16298105_unknown protein		gma-MIR159a
Glyma15g09750.1:2453,2432 PACid:16298234_ARF6 (AUXIN RESPONSE FACTOR 6); transcription factor	Y	gma-MIR167a-h (all)
Glyma15g09910.1:968,949 PACid:16298250_TCP family transcription factor, putative	Y	gma-MIR319a,b,f,i
Glyma15g11040.1:542,521 PACid:16298392_IPT5; ATP binding / tRNA isopentenyltransferase/ transferase, transferring alkyl or aryl (other than methyl) groups		gma-MIR4407
Glyma15g12630.1:766,746 PACid:16298560_unknown protein		gma-MIR396b,c,f,g
Glyma15g12890.1:1011,993 PACid:16298591_VCS (VARICOSE); nucleotide binding / protein homodimerization		gma-MIR1535
Glyma15g12890.2:1011,993 PACid:16298592_		gma-MIR1535
Glyma15g12950.1:983,963 PACid:16298601_unknown protein		gma-MIR395b-f
Glyma15g13640.1:577,557 PACid:16298681_PHB (PHABULOSA); DNA binding / transcription factor	Y	gma-MIR166a-o
Glyma15g16370.1:1016,998 PACid:16298975_mitochondrial substrate carrier family protein		gma-MIR-Seq04a,b	same target gene for gma-MIR2109, but at a different location
Glyma15g16370.1:37,18 PACid:16298975_mitochondrial substrate carrier family protein		gma-MIR2109	same target gene for gma-MIR-Seq04a,b, but at a different location
Glyma15g17000.1:1065,1046 PACid:16299046_RAN1 (RESPONSIVE-TO-ANTAGONIST 1); ATPase, coupled to transmembrane movement of ions, phosphorylative mechanism / copper ion transmembrane transporter		gma-MIR394a
Glyma15g18940.1:873,853 PACid:16299266_unknown protein		gma-MIR1514a
Glyma15g18970.1:989,970 PACid:16299269_NF-YA3 (NUCLEAR FACTOR Y, SUBUNIT A3); transcription factor	Y	gma-MIR169a-j (all)
Glyma15g20460.1:465,445 PACid:16299430_pectinesterase family protein		soy_24
Glyma15g21140.1:1402,1382 PACid:16299499_disease resistance protein (NBS-LRR class), putative		gma-MIR1507b
Glyma15g21920.1:2235,2215 PACid:16299582_subtilase family protein		gma-MIR2119
Glyma15g22770.1:1109,1088 PACid:16299638_unknown protein		gma-MIR4382
Glyma15g23640.1:1074,1055 PACid:16299707_ubiquitin-associated (UBA)/TS-N domain-containing protein		gma-MIR396f,g
Glyma15g24040.1:1161,1142 PACid:16299749_helicase domain-containing protein / pentatricopeptide (PPR) repeat-containing protein		gma-MIR4413a,b
Glyma15g26810.1:2956,2937 PACid:16299837_RNase H domain-containing protein		gma-MIR-Seq07
Glyma15g35860.1:944,924 PACid:16300171_MYB65 (MYB DOMAIN PROTEIN 65); DNA binding / transcription factor	Y	gma-MIR319a,b,d,f,i, gma-MIR159a-c,e-g	same gene, same location
Glyma15g35920.1:820,799 PACid:16300177_disease resistance protein (NBS-LRR class), putative		gma-MIR-Seq18
Glyma15g37140.1:288,267 PACid:16300281_disease resistance protein (NBS-LRR class), putative		gma-MIR-Seq19
Glyma15g37290.1:492,471 PACid:16300295_disease resistance protein (NBS-LRR class), putative		gma-MIR-Seq19
Glyma15g37320.1:270,249 PACid:16300298_disease resistance protein (NBS-LRR class), putative		gma-MIR-Seq19
Glyma15g37340.1:348,327 PACid:16300301_disease resistance protein (NBS-LRR class), putative		gma-MIR-Seq19
Glyma15g37390.1:348,327 PACid:16300306_disease resistance protein (NBS-LRR class), putative		gma-MIR-Seq19
Glyma15g39420.1:2840,2820 PACid:16300517_ATGSL04 (glucan synthase-like 4); 1,3-beta-glucan synthase/ transferase, transferring glycosyl groups		gma-MIR1514a,b
Glyma15g39460.1:534,514 PACid:16300522_disease resistance protein (CC-NBS-LRR class), putative		gma-MIR1510b
Glyma15g39620.1:333,313 PACid:16300537_disease resistance protein (NBS-LRR class), putative		gma-MIR1510b
Glyma15g39660.1:447,427 PACid:16300541_disease resistance protein (CC-NBS-LRR class), putative		gma-MIR1510a,b
Glyma15g40510.1:739,719 PACid:16300629_DNA binding	Y	gma-MIR164a-l
Glyma15g41890.1:22,2 PACid:16300774_FRS2 (FAR1-related sequence 2); zinc ion binding		gma-MIR159h
Glyma15g43220.1:345,326 PACid:16300921_ATPAO1 (ARABIDOPSIS THALIANA POLYAMINE OXIDASE 1); FAD binding / polyamine oxidase		gma-MIR396f,g
Glyma16g00740.1:683,664 PACid:16301012_MEI1 (meiosis defective 1); transcription coactivator		gma-MIR172l
Glyma16g00860.1:630,610 PACid:16301023_disease resistance protein (TIR-NBS-LRR class), putative		gma-MIR1510b
Glyma16g01930.1:751,731 PACid:16301149_NTL9 (NAC transcription factor-like 9); transcription factor		gma-MIR1514a,b
Glyma16g01930.2:471,451 PACid:16301150_	Y	gma-MIR1514a,b
Glyma16g01940.1:853,833 PACid:16301151_no apical meristem (NAM) family protein	Y	gma-MIR1514a,b
Glyma16g01940.3:800,780 PACid:16301153_		gma-MIR1514a,b
Glyma16g03630.1:126,106 PACid:16301352_unknown protein		gma-MIR2108b
Glyma16g03780.1:684,664 PACid:16301371_disease resistance protein (TIR-NBS-LRR class), putative		gma-MIR1510b
Glyma16g05500.1:2288,2267 PACid:16301582_AFB2 (AUXIN SIGNALING F-BOX 2); auxin binding / ubiquitin-protein ligase	Y	gma-MIR393a-k (all)
Glyma16g05900.1:332,313 PACid:16301627_		gma-MIR156c-I,t-v
Glyma16g07020.1:268,247 PACid:16301750_kinase		gma-MIR4407
Glyma16g07060.1:31,10 PACid:16301754_kinase		gma-MIR4407
Glyma16g07100.1:64,43 PACid:16301758_kinase		gma-MIR4407
Glyma16g08210.1:1083,1063 PACid:16301869_glycosyl transferase family 1 protein		gma-MIR160a-f
Glyma16g08350.1:2100,2081 PACid:16301883_unknown protein		gma-MIR390f
Glyma16g08350.2:2334,2315 PACid:16301884_		gma-MIR390f
Glyma16g08350.3:2086,2067 PACid:16301885_		gma-MIR390f
Glyma16g08650.1:975,955 PACid:16301924_disease resistance protein (NBS-LRR class), putative		gma-MIR395a
Glyma16g09940.1:516,496 PACid:16302039_disease resistance protein (TIR-NBS-LRR class), putative		gma-MIR1510a,b
Glyma16g10020.1:121,102 PACid:16302046_disease resistance protein (TIR-NBS-LRR class), putative		gma-MIR2109
Glyma16g10080.1:672,652 PACid:16302052_disease resistance protein (TIR-NBS-LRR class), putative		gma-MIR1510a,b	same target gene for gma-MIR2109, but at a different location
Glyma16g10080.1:76,57 PACid:16302052_disease resistance protein (TIR-NBS-LRR class), putative		gma-MIR2109	same target gene for gma-MIR1510a,b, but at a different location
Glyma16g10290.1:678,658 PACid:16302072_disease resistance protein (TIR-NBS-LRR class), putative		gma-MIR1510a,b	same target gene for gma-MIR2109, but at a different location
Glyma16g10290.1:85,66 PACid:16302072_disease resistance protein (TIR-NBS-LRR class), putative		gma-MIR2109	same target gene for gma-MIR1510a,b, but at a different location
Glyma16g10340.1:79,60 PACid:16302077_disease resistance protein (TIR-NBS-LRR class), putative		gma-MIR2109
Glyma16g13610.1:5029,5009 PACid:16302184_DRT101 (DNA-DAMAGE-REPAIR/TOLERATION 101); intramolecular transferase, phosphotransferases / magnesium ion binding		gma-MIR171p
Glyma16g16290.1:550,529 PACid:16302224_RD21 (responsive to dehydration 21); cysteine-type endopeptidase/ cysteine-type peptidase		gma-MIR396a-c,e-g (all)
Glyma16g20730.1:2066,2047 PACid:16302413_unknown protein		gma-MIR390f
Glyma16g22620.1:1209,1189 PACid:16302562_disease resistance protein (TIR-NBS-LRR class), putative		gma-MIR1510b
Glyma16g24270.1:599,579 PACid:16302731_serine carboxypeptidase S28 family protein		gma-MIR172c,f
Glyma16g24920.1:637,617 PACid:16302792_disease resistance protein (TIR-NBS-LRR class), putative		gma-MIR1510b	same target gene for soy_3, but at a different location
Glyma16g24920.1:667,647 PACid:16302792_disease resistance protein (TIR-NBS-LRR class), putative		soy_3	same target gene for gma-MIR1510b, but at a different location
Glyma16g24940.1:675,655 PACid:16302794_disease resistance protein (TIR-NBS-LRR class), putative		gma-MIR1510a,b	same target gene for soy_3, but at a different location
Glyma16g24940.1:705,685 PACid:16302794_disease resistance protein (TIR-NBS-LRR class), putative		soy_3	same target gene for gma-MIR1510a,b, but at a different location
Glyma16g25010.1:624,604 PACid:16302801_disease resistance protein (TIR-NBS-LRR class), putative		soy_3
Glyma16g25020.1:789,769 PACid:16302802_disease resistance protein (TIR-NBS-LRR class), putative		soy_3
Glyma16g25040.1:715,695 PACid:16302804_disease resistance protein (TIR-NBS-LRR class), putative		gma-MIR1510a,b	same target gene for soy_3, but at a different location
Glyma16g25040.1:745,725 PACid:16302804_disease resistance protein (TIR-NBS-LRR class), putative		soy_3	same target gene for gma-MIR1510a,b, but at a different location
Glyma16g25080.1:630,610 PACid:16302811_disease resistance protein (TIR-NBS-LRR class), putative		gma-MIR1510a,b	same target gene for soy_3, but at a different location
Glyma16g25080.1:660,640 PACid:16302811_disease resistance protein (TIR-NBS-LRR class), putative		soy_3	same target gene for gma-MIR1510a,b, but at a different location
Glyma16g25100.1:582,562 PACid:16302813_disease resistance protein (TIR-NBS-LRR class), putative		gma-MIR1510b	same target gene for soy_3, but at a different location
Glyma16g25100.1:612,592 PACid:16302813_disease resistance protein (TIR-NBS-LRR class), putative		soy_3	same target gene for gma-MIR1510b, but at a different location
Glyma16g25120.1:719,699 PACid:16302815_disease resistance protein (TIR-NBS-LRR class), putative		gma-MIR1510b	same target gene for soy_3, but at a different location
Glyma16g25120.1:749,729 PACid:16302815_disease resistance protein (TIR-NBS-LRR class), putative		soy_3	same target gene for gma-MIR1510b, but at a different location
Glyma16g25140.1:675,655 PACid:16302817_disease resistance protein (TIR-NBS-LRR class), putative		gma-MIR1510b	same target gene for soy_3, but at a different location
Glyma16g25140.1:705,685 PACid:16302817_disease resistance protein (TIR-NBS-LRR class), putative		soy_3	same target gene for gma-MIR1510b, but at a different location
Glyma16g25140.2:675,655 PACid:16302818_		gma-MIR1510b	same target gene for soy_3, but at a different location
Glyma16g25140.2:705,685 PACid:16302818_		soy_3	same target gene for gma-MIR1510b, but at a different location
Glyma16g25170.1:675,655 PACid:16302821_disease resistance protein (TIR-NBS-LRR class), putative		gma-MIR1510a,b	same target gene for soy_3, but at a different location
Glyma16g25170.1:705,685 PACid:16302821_disease resistance protein (TIR-NBS-LRR class), putative		soy_3	same target gene for gma-MIR1510a,b, but at a different location
Glyma16g25410.1:1044,1025 PACid:16302850_helicase domain-containing protein / pentatricopeptide (PPR) repeat-containing protein		gma-MIR4413a,b
Glyma16g26110.1:372,352 PACid:16302928_rhomboid protein-related		gma-MIR4415
Glyma16g26270.1:678,658 PACid:16302947_disease resistance protein (TIR-NBS-LRR class), putative		gma-MIR1510a,b
Glyma16g27560.1:774,754 PACid:16303096_disease resistance protein (TIR-NBS-LRR class), putative		gma-MIR1510a,b	same target gene for gma-MIR2109, but at a different location
Glyma16g27560.1:94,75 PACid:16303096_disease resistance protein (TIR-NBS-LRR class), putative		gma-MIR2109	same target gene for gma-MIR1510a,b, but at a different location
Glyma16g27600.1:813,794 PACid:16303101_helicase domain-containing protein / pentatricopeptide (PPR) repeat-containing protein		gma-MIR4413a,b
Glyma16g27790.1:34,14 PACid:16303121_helicase domain-containing protein / pentatricopeptide (PPR) repeat-containing protein		gma-MIR1508b	same target gene for gma-MIR4413a,b, but at a different location
Glyma16g27790.1:927,908 PACid:16303121_helicase domain-containing protein / pentatricopeptide (PPR) repeat-containing protein		gma-MIR4413a,b	same target gene for gma-MIR1508b, but at a different location
Glyma16g28020.1:228,206 PACid:16303148_helicase domain-containing protein / pentatricopeptide (PPR) repeat-containing protein		gma-MIR1508a
Glyma16g31950.1:1233,1214 PACid:16303563_pentatricopeptide (PPR) repeat-containing protein		gma-MIR4413a,b
Glyma16g31950.2:1178,1159 PACid:16303564_		gma-MIR4413a,b
Glyma16g33680.1:720,700 PACid:16303768_disease resistance protein (TIR-NBS-LRR class), putative		soy_3
Glyma16g33910.1:705,685 PACid:16303790_disease resistance protein (TIR-NBS-LRR class), putative		soy_3
Glyma16g33910.2:705,685 PACid:16303791_		soy_3
Glyma16g33910.3:705,685 PACid:16303792_		soy_3
Glyma16g33920.1:73,54 PACid:16303793_disease resistance protein (TIR-NBS-LRR class), putative		gma-MIR2109
Glyma16g33930.1:95,76 PACid:16303794_disease resistance protein (TIR-NBS-LRR class), putative		gma-MIR2109
Glyma16g33940.1:110,91 PACid:16303795_ATP binding / protein binding / transmembrane receptor		gma-MIR2109
Glyma16g33950.1:95,76 PACid:16303796_disease resistance protein (TIR-NBS-LRR class), putative		gma-MIR2109
Glyma16g33980.1:73,54 PACid:16303799_disease resistance protein (TIR-NBS-LRR class), putative		gma-MIR2109
Glyma16g34000.1:23,4 PACid:16303801_disease resistance protein (TIR-NBS-LRR class), putative		gma-MIR2109
Glyma16g34060.1:194,175 PACid:16303807_disease resistance protein (TIR-NBS-LRR class), putative		gma-MIR2109
Glyma16g34060.2:194,175 PACid:16303808_		gma-MIR2109
Glyma16g34100.1:266,247 PACid:16303812_ATP binding / protein binding / transmembrane receptor		gma-MIR2109
Glyma16g34110.1:73,54 PACid:16303813_disease resistance protein (TIR-NBS-LRR class), putative		gma-MIR2109
Glyma16g34220.1:824,804 PACid:16303824_AtOCT1 (Arabidopsis thaliana ORGANIC CATION/CARNITINE TRANSPORTER1); carbohydrate transmembrane transporter/ carnitine transporter/ transporter		gma-MIR2119
Glyma16g34220.2:885,865 PACid:16303825_		gma-MIR2119
Glyma16g34300.1:543,523 PACid:16303833_AGO1 (ARGONAUTE 1); endoribonuclease/ miRNA binding / protein binding / siRNA binding	Y	gma-MIR168a,b
Glyma16g34490.1:245,225 PACid:16303853_MYB52 (MYB DOMAIN PROTEIN 52); DNA binding / transcription factor		gma-MIR171p
Glyma17g02080.1:186,168 PACid:16304110_IPT5; ATP binding / tRNA isopentenyltransferase/ transferase, transferring alkyl or aryl (other than methyl) groups		gma-MIR1535	same target gene for gma-MIR4407, but at a different location
Glyma17g02080.1:413,392 PACid:16304110_IPT5; ATP binding / tRNA isopentenyltransferase/ transferase, transferring alkyl or aryl (other than methyl) groups		gma-MIR4407	same target gene for gma-MIR1535, but at a different location
Glyma17g02100.1:274,254 PACid:16304112_F-box family protein		gma-MIR1513a,b,c
Glyma17g02170.1:82,62 PACid:16304119_F-box family protein		gma-MIR1513a,b,c
Glyma17g04510.1:236,218 PACid:16304394_RelA/SpoT domain-containing protein / calcium-binding EF-hand family protein		gma-MIR159f,g
Glyma17g04790.1:840,820 PACid:16304426_catalytic/ transferase		gma-MIR167a,b,d-f,h
Glyma17g05740.1:207,187 PACid:16304536_unknown protein		gma-MIR-Seq11
Glyma17g05920.1:1270,1251 PACid:16304557_NF-YA8 (NUCLEAR FACTOR Y, SUBUNIT A8); transcription factor	Y	gma-MIR169a-j (all)
Glyma17g08000.1:838,818 PACid:16304815_IRX3 (IRREGULAR XYLEM 3); cellulose synthase		gma-MIR171a
Glyma17g08840.1:1018,999 PACid:16304908_squamosa promoter-binding protein-like 6 (SPL6)	Y	gma-MIR156a-v (all)
Glyma17g10460.1:228,207 PACid:16305091_transporter		gma-MIR1519
Glyma17g10530.1:726,706 PACid:16305101_VDAC1 (VOLTAGE DEPENDENT ANION CHANNEL 1); voltage-gated anion channel		gma-MIR2111
Glyma17g11560.1:176,156 PACid:16305227_ubiquitin-associated (UBA)/TS-N domain-containing protein		soy_16
Glyma17g13680.1:709,690 PACid:16305475_RGL1 (RGA-LIKE 1); transcription factor		gma-MIR-Seq05
Glyma17g14900.1:158,140 PACid:16305613_protease inhibitor/seed storage/lipid transfer protein (LTP) family protein		gma-MIR1535
Glyma17g15180.1:422,402 PACid:16305647_unknown protein		gma-MIR1516b
Glyma17g18440.1:457,436 PACid:16306020_cysteine proteinase, putative / thiol protease, putative		gma-MIR396a-c,e-g (all)
Glyma17g18640.1:1981,1962 PACid:16306041_AP2 (APETALA 2); transcription factor	Y	gma-MIR172a-k (all)
Glyma17g18640.2:1978,1959 PACid:16306042_		gma-MIR172a-k (all)
Glyma17g31800.1:213,195 PACid:16306749_unknown protein		gma-MIR-Seq03
Glyma17g34200.1:2648,2630 PACid:16307002_unknown protein		gma-new-miR21193
Glyma17g35090.1:512,492 PACid:16307102_AtGRF1 (GROWTH-REGULATING FACTOR 1); transcription activator	Y	soy_24
Glyma17g36570.1:1769,1749 PACid:16307255_unknown protein		gma-MIR1509b
Glyma18g00870.1:1264,1245 PACid:16307506_F-box family protein		gma-MIR394c
Glyma18g00870.2:1206,1187 PACid:16307507_		gma-MIR394c
Glyma18g00890.1:256,237 PACid:16307509_	Y	gma-MIR156a-v(all)
Glyma18g01030.1:345,325 PACid:16307527_TOM20-2 (TRANSLOCASE OUTER MEMBRANE 20-2); P-P-bond-hydrolysis-driven protein transmembrane transporter/ metal ion binding		gma-MIR396a-c,f,g
Glyma18g01250.1:599,578 PACid:16307552_unknown protein		gma-MIR-Seq22
Glyma18g01740.1:501,483 PACid:16307607_glycosyl transferase family 17 protein		gma-new-miR21193
Glyma18g02240.1:94,74 PACid:16307671_AST68; sulfate transmembrane transporter		gma-MIR395a-i(all)
Glyma18g02690.1:722,702 PACid:16307723_LAC5 (laccase 5); laccase		gma-MIR397a,b
Glyma18g02820.1:277,258 PACid:16307737_eukaryotic translation initiation factor 2 subunit 1, putative / eIF-2A, putative / eIF-2-alpha, putative		gma-MIR172i,j,k
Glyma18g02840.1:126,108 PACid:16307739_glutaredoxin family protein		gma-MIR-Seq04a,b
Glyma18g03080.1:813,794 PACid:16307763_ATNFXL2; protein binding / transcription factor/ zinc ion binding		gma-MIR159i-5p
Glyma18g04020.1:2422,2403 PACid:16307860_fringe-related protein		gma-MIR530a,b,c
Glyma18g05090.1:1166,1147 PACid:16307966_SPT16 (global transcription factor C)		gma-MIR319c
Glyma18g05330.1:2889,2868 PACid:16307991_ARF8 (AUXIN RESPONSE FACTOR 8); transcription factor	Y	gma-MIR167a-h (all)
Glyma18g05800.3:687,668 PACid:16308035_		gma-MIR-Seq07
Glyma18g06450.1:146,126 PACid:16308100_LAC3 (laccase 3); laccase		gma-MIR408a,b
Glyma18g07130.1:1775,1757 PACid:16308169_hydrolase, acting on ester bonds		gma-MIR1535
Glyma18g07240.1:656,636 PACid:16308179_IRX12 (IRREGULAR XYLEM 12); laccase		gma-MIR397a,b
Glyma18g07890.1:965,946 PACid:16308242_NF-YA1 (NUCLEAR FACTOR Y, SUBUNIT A1); transcription factor	Y	gma-MIR169b,c,e-j,k-5p,l,m
Glyma18g12030.1:609,589 PACid:16308633_disease resistance protein (TIR-NBS-LRR class), putative		gma-MIR1510b
Glyma18g12240.1:285,266 PACid:16308651_cysteine protease inhibitor, putative / cystatin, putative		gma-MIR159i-5p
Glyma18g14810.1:97,78 PACid:16308835_disease resistance protein (TIR-NBS-LRR class), putative		gma-MIR2109
Glyma18g16990.1:2039,2020 PACid:16309004_ALA3 (Aminophospholipid ATPase3); ATPase, coupled to transmembrane movement of ions, phosphorylative mechanism / phospholipid transporter		gma-MIR319c
Glyma18g18590.1:2314,2295 PACid:16309100_ATTPS9; transferase, transferring glycosyl groups / trehalose-phosphatase		gma-MIR172a-c,f-k
Glyma18g27930.1:1543,1523 PACid:16309372_zinc finger (C3HC4-type RING finger) family protein		gma-MIR1512b
Glyma18g36960.1:730,711 PACid:16309829_SPL9 (SQUAMOSA PROMOTER BINDING PROTEIN-LIKE 9); transcription factor	Y	gma-MIR156a-v (all)
Glyma18g38710.1:668,648 PACid:16309924_LAC17 (laccase 17); laccase		gma-MIR397a,b
Glyma18g40050.1:675,655 PACid:16310018_LAC17 (laccase 17); laccase		gma-MIR397a,b
Glyma18g40070.1:590,570 PACid:16310021_LAC17 (laccase 17); laccase		gma-MIR397a,b
Glyma18g41860.1:661,641 PACid:16310177_LAC7 (laccase 7); laccase		gma-MIR397a,b
Glyma18g41870.1:712,692 PACid:16310178_LAC7 (laccase 7); laccase		gma-MIR397a,b
Glyma18g41940.1:379,360 PACid:16310185_fructose-1,6-bisphosphatase, putative / D-fructose-1,6-bisphosphate 1-phosphohydrolase, putative / FBPase, putative		gma-MIR159i-5p
Glyma18g42520.1:689,669 PACid:16310240_IRX12 (IRREGULAR XYLEM 12); laccase		gma-MIR397a,b
Glyma18g43430.1:524,506 PACid:16310328_ATERDJ3A; oxidoreductase		gma-MIR-Seq03
Glyma18g43460.1:1462,1443 PACid:16310331_PDC2 (pyruvate decarboxylase-2); carboxy-lyase/ catalytic/ magnesium ion binding / pyruvate decarboxylase/ thiamin pyrophosphate binding		gma-MIR-Seq05
Glyma18g43950.1:995,976 PACid:16310379_protein phosphatase 2C family protein / PP2C family protein		gma-MIR1511
Glyma18g46290.1:1922,1902 PACid:16310615_SPX (SYG1/Pho81/XPR1) domain-containing protein		gma-MIR1536
Glyma18g46710.1:519,500 PACid:16310656_CRP (CRYPTIC PRECOCIOUS)		gma-MIR167h
Glyma18g47180.1:749,729 PACid:16310704_binding		gma-MIR396a-c,f,g
Glyma18g48030.1:110,92 PACid:16310791_unknown protein		gma-MIR1535
Glyma18g48190.1:91,72 PACid:16310807_ATZIP4; binding		gma-MIR1511
Glyma18g49680.1:765,745 PACid:16310958_unknown protein		gma-MIR396b,c,f,g
Glyma18g49770.1:166,148 PACid:16310967_AKIN10 (Arabidopsis SNF1 kinase homolog 10); protein binding / protein kinase		gma-MIR159f,g
Glyma18g49770.2:166,148 PACid:16310968_		gma-MIR159f,g
Glyma18g51040.1:1624,1604 PACid:16311097_CRR2 (CHLORORESPIRATORY REDUCTION 2)		gma-MIR1536
Glyma18g51580.1:513,493 PACid:16311152_TCP1; DNA binding / transcription factor		soy_16
Glyma18g52250.1:185,164 PACid:16311216_aldo/keto reductase, putative		soy_19
Glyma18g52440.1:671,650 PACid:16311236_pentatricopeptide (PPR) repeat-containing protein		gma-MIR1512c
Glyma19g01010.1:547,527 PACid:16311492_haloacid dehalogenase-like hydrolase family protein		gma-MIR396b,c,f,g
Glyma19g01010.2:372,352 PACid:16311493_		gma-MIR396b,c,f,g
Glyma19g02270.1:327,308 PACid:16311647_AHA11 (Arabidopsis H(+)-ATPase 11); ATPase		gma-MIR396f,g
Glyma19g02450.1:439,419 PACid:16311667_aldose 1-epimerase family protein		gma-MIR159b,c,e
Glyma19g04030.1:2766,2746 PACid:16311835_EMB1895 (EMBRYO DEFECTIVE 1895); binding		gma-MIR4387e
Glyma19g06930.1:886,865 PACid:16312109_STE1 (STEROL 1); C-5 sterol desaturase		soy_6
Glyma19g07490.1:97,77 PACid:16312171_pectate lyase family protein		gma-MIR156b,f,h,I,t
Glyma19g07650.1:711,691 PACid:16312187_disease resistance protein (TIR-NBS-LRR class), putative		gma-MIR1510a,b	same target gene for soy_3, but at a different location
Glyma19g07650.1:741,721 PACid:16312187_disease resistance protein (TIR-NBS-LRR class), putative		soy_3	same target gene for gma-MIR1510a,b, but at a different location
Glyma19g07660.1:991,971 PACid:16312188_disease resistance protein (TIR-NBS-LRR class), putative		gma-MIR1510a,b
Glyma19g07680.1:587,567 PACid:16312190_ATP binding / protein binding / transmembrane receptor		gma-MIR1510a,b	same target gene for soy_3, but at a different location
Glyma19g07680.1:617,597 PACid:16312190_ATP binding / protein binding / transmembrane receptor		soy_3	same target gene for gma-MIR1510a,b, but at a different location
Glyma19g07700.1:805,785 PACid:16312192_disease resistance protein (TIR-NBS-LRR class), putative		soy_3
Glyma19g07700.2:805,785 PACid:16312193_		soy_3
Glyma19g24300.1:868,850 PACid:16312684_PUX1 (PLANT UBX DOMAIN-CONTAINING PROTEIN 1)		gma-MIR-Seq04a,b
Glyma19g24770.1:31,11 PACid:16312729_MYB52 (MYB DOMAIN PROTEIN 52); DNA binding / transcription factor		gma-MIR171p
Glyma19g26390.1:1478,1459 PACid:16312873_squamosa promoter-binding protein, putative		gma-MIR156c-i,v
Glyma19g27280.1:2216,2195 PACid:16312964_AFB2 (AUXIN SIGNALING F-BOX 2); auxin binding / ubiquitin-protein ligase	Y	gma-MIR393a-k (all)
Glyma19g31970.1:675,656 PACid:16313452_EMB2654 (EMBRYO DEFECTIVE 2654)		gma-MIR4413b
Glyma19g31980.1:891,872 PACid:16313453_unknown protein		gma-MIR530a,b,c
Glyma19g32700.1:539,520 PACid:16313532_PGIP1 (POLYGALACTURONASE INHIBITING PROTEIN 1); protein binding		gma-MIR166q
Glyma19g32800.1:754,735 PACid:16313547_SPL9 (SQUAMOSA PROMOTER BINDING PROTEIN-LIKE 9); transcription factor		gma-MIR156a-v (all)
Glyma19g33530.1:588,568 PACid:16313631_BSD domain-containing protein		gma-MIR396b,c,f,g
Glyma19g33690.1:1016,996 PACid:16313649_mRNA guanylyltransferase/ phosphatase/ polynucleotide 5\'-phosphatase/ protein tyrosine phosphatase/ protein tyrosine/serine/threonine phosphatase		gma-MIR167a-f,h
Glyma19g35620.1:870,850 PACid:16313872_AGD6; ARF GTPase activator/ DNA binding / zinc ion binding		gma-MIR169b,f,j
Glyma19g36200.1:1455,1436 PACid:16313942_AP2 (APETALA 2); transcription factor	Y	gma-MIR172a-k (all)
Glyma19g36570.1:661,641 PACid:16313987_ARF16 (AUXIN RESPONSE FACTOR 16); miRNA binding / transcription factor	Y	gma-MIR160a-f
Glyma19g38290.1:966,948 PACid:16314186_F-box family protein		gma-new-miR13587
Glyma19g38680.1:529,509 PACid:16314227_protein binding		gma-MIR1536
Glyma19g38800.1:1362,1343 PACid:16314240_NF-YA10 (NUCLEAR FACTOR Y, SUBUNIT A10); transcription factor	Y	gma-MIR169c,e-j
Glyma19g40150.1:533,515 PACid:16314404_drought-responsive family protein		gma-MIR169f,j
Glyma19g40380.1:1178,1160 PACid:16314429_unknown protein		gma-MIR-Seq03
Glyma19g42890.2:183,163 PACid:16314737_		gma-MIR398a,b
Glyma19g42890.3:56,36 PACid:16314738_	Y	gma-MIR398a,b
Glyma19g43490.1:1351,1331 PACid:16314802_ankyrin repeat family protein		gma-MIR396a-c,f,g
Glyma19g44310.1:1615,1595 PACid:16314897_JAR1 (JASMONATE RESISTANT 1); ATP binding / adenylyltransferase/ catalytic/ jasmonate-amino synthetase		gma-MIR169k-3p
Glyma20g02820.1:3076,3056 PACid:16315313_AGO2 (argonaute 2); nucleic acid binding		gma-MIR-Seq15a,b
Glyma20g06780.1:674,653 PACid:16315634_disease resistance protein (TIR-NBS-LRR class), putative		gma-MIR2118/2218a,b
Glyma20g06780.2:674,653 PACid:16315635_		gma-MIR2118/2218a,b
Glyma20g11040.1:925,905 PACid:16315826_MYB33 (MYB DOMAIN PROTEIN 33); DNA binding / transcription factor	Y	gma-MIR319a,b,d,f,i, gma-MIR159a-c,e-g	same gene, same location
Glyma20g12150.1:261,241 PACid:16315895_L-ascorbate oxidase/ copper ion binding / oxidoreductase		gma-MIR4415b
Glyma20g14250.1:1365,1345 PACid:16315936_unknown protein		gma-MIR2111
Glyma20g17960.1:327,308 PACid:16316130_GTP-binding family protein		gma-MIR159i-5p
Glyma20g21420.1:702,682 PACid:16316334_unknown protein		gma-MIR2108a
Glyma20g24820.1:437,418 PACid:16316718_protein kinase family protein		gma-MIR390f
Glyma20g24820.2:437,418 PACid:16316719_		gma-MIR390f
Glyma20g27580.1:648,627 PACid:16317043_CRK10 (CYSTEINE-RICH RLK10); ATP binding / kinase/ protein kinase/ protein serine/threonine kinase/ protein tyrosine kinase		gma-MIR396e
Glyma20g28980.1:513,493 PACid:16317213_APS1 (ATP SULFURYLASE 1); sulfate adenylyltransferase (ATP)		gma-MIR395a-i (all)
Glyma20g28980.2:513,493 PACid:16317214_		gma-MIR395a-i (all)
Glyma20g31120.1:168,148 PACid:16317454_PAB3 (POLY(A) BINDING PROTEIN 3); RNA binding / translation initiation factor		gma-MIR1508b
Glyma20g32040.1:1322,1302 PACid:16317570_ARF16 (AUXIN RESPONSE FACTOR 16); miRNA binding / transcription factor	Y	gma-MIR160a-f
Glyma20g32120.1:984,965 PACid:16317577_transferase family protein		gma-MIR-Seq05
Glyma20g32500.1:346,325 PACid:16317619_ATMYB5 (MYB DOMAIN PROTEIN 5); DNA binding / transcription factor		gma-MIR828a
Glyma20g32510.1:349,328 PACid:16317620_ATMYB5 (MYB DOMAIN PROTEIN 5); DNA binding / transcription factor		gma-MIR828a
Glyma20g33990.1:661,641 PACid:16317781_catalytic/ glucosylceramidase		gma-MIR2111
Glyma20g35390.1:76,56 PACid:16317946_unknown protein		gma-MIR159a
Glyma20g36620.1:2343,2323 PACid:16318085_unknown protein		gma-MIR1508b
Glyma20g36620.2:2279,2259 PACid:16318086_		gma-MIR1508b
Glyma20g37940.1:1824,1804 PACid:16318229_ACBP4 (ACYL-COA BINDING PROTEIN 4); acyl-CoA binding		soy_24
Glyma20g38970.1:414,393 PACid:16318347_PBD1 (20S PROTEASOME BETA SUBUNIT D1); peptidase/ threonine-type endopeptidase		gma-MIR1519
miRNA targeting the same gene,but at different location
miRNA targeting the same gene, at same location
Confirmed using degradome analysis (Song et al. 2011)	Y
Supplementary data: Turner et al., Genome organization and characteristics of soybean miRNAs

## Sheet: summarized target list
Summarized list of functions predicted for the targets of a particular mature sequence
Conservation level	Source	Family	miRNA loci	Mature sequence	Number of targets (not including different spliceforms)	Principal predicted functions among the potential targets	second and third most abundant predicted functions among the potential targets
conserved	miRbase	156	gma-MIR156a,j,k,l,m,n,o,p,q,r,s	UGACAGAAGAGAGUGAGCAC	21	SPL2,5,6,9,12 (SQUAMOSA PROMOTER BINDING PROTEIN-LIKE)	SRF4 (STRUBBELIG-RECEPTOR FAMILY 4); ATP binding / kinase/ protein serine/threonine kinase
conserved	miRbase	156	gma-MIR156d,t,u	UUGACAGAAGAUAGAGAGCAC	20	SPL2,3,5,6,9,12 (SQUAMOSA PROMOTER BINDING PROTEIN-LIKE)	ATNEK1 (ARABIDOPSIS THALIANA NIMA-RELATED SERINE/THREONINE KINASE 1); ATP binding / kinase/ protein kinase/ protein serine/threonine kinase
conserved	miRbase	156	gma-MIR156h,i	UUGACAGAAGAGAGAGAGCACA	23	SPL2,3,5,6,9 (SQUAMOSA PROMOTER BINDING PROTEIN-LIKE)	ATNEK1 (ARABIDOPSIS THALIANA NIMA-RELATED SERINE/THREONINE KINASE 1); ATP binding / kinase/ protein kinase/ protein serine/threonine kinase	DNA-binding family protein	pectate lyase family protein
conserved	miRbase	156	gma-MIR156g	ACAGAAGAUAGAGAGCACAG	17	SPL2,6,9 (SQUAMOSA PROMOTER BINDING PROTEIN-LIKE)	RAN3 (RAN GTPASE 3); GTP binding / GTPase/ protein binding
conserved	Kulcheski	156	gma-MIR156v	UUGACAGAAGAGAGUGAGCAC	21	SPL2,5,6,9,12 (SQUAMOSA PROMOTER BINDING PROTEIN-LIKE)	SRF4 (STRUBBELIG-RECEPTOR FAMILY 4); ATP binding / kinase/ protein serine/threonine kinase	ATNEK1 (ARABIDOPSIS THALIANA NIMA-RELATED SERINE/THREONINE KINASE 1); ATP binding / kinase/ protein kinase/ protein serine/threonine kinase
conserved	miRbase	159	gma-MIR159a,i3p	UUUGGAUUGAAGGGAGCUCUA	15	MYB33,65 (MYB DOMAIN PROTEIN)	DUO1 (DUO POLLEN 1); DNA binding / transcription factor	BGAL13; beta-galactosidase	beta-fructofuranosidase, putative / invertase, putative / saccharase, putative / beta-fructosidase, putative
conserved	miRbase	159	gma-MIR159b	AUUGGAGUGAAGGGAGCUCCA	12	MYB33,65 (MYB DOMAIN PROTEIN)	nucleic acid binding / zinc ion binding	aldose 1-epimerase family protein	CYCA1;1 (Cyclin A1;1); cyclin-dependent protein kinase regulator
conserved	miRbase	159	gma-MIR159c	AUUGGAGUGAAGGGAGCUCCG	12	MYB33,65 (MYB DOMAIN PROTEIN)	nucleic acid binding / zinc ion binding	aldose 1-epimerase family protein	CYCA1;1 (Cyclin A1;1); cyclin-dependent protein kinase regulator
conserved	miRbase	159	gma-MIR159d	AGCUGCUUAGCUAUGGAUCCC	0
conserved	library	159	gma-MIR159e	AUUGGAGUGAAGGGAGCUCCU	12	MYB33,65 (MYB DOMAIN PROTEIN)	nucleic acid binding / zinc ion binding	aldose 1-epimerase family protein	CYCA1;1 (Cyclin A1;1); cyclin-dependent protein kinase regulator
conserved	library1	159	gma-MIR159f,g	AUUGGAGUGAAGGGAGCUC	26	MYB33,65 (MYB DOMAIN PROTEIN)	catalytic/ pyridoxal phosphate binding	hydroxyproline-rich glycoprotein family protein	CYCA1;1 (Cyclin A1;1); cyclin-dependent protein kinase regulator
conserved	library	159	gma-MIR159h	AUUUAAGUGAUGGGAGCUCCG	1	FRS2 (FAR1-related sequence 2); zinc ion binding
conserved	Kulcheski	159	gma-MIR159i-5p*	GAGCUCCUUGAAGUCCAAUU	19	LHCB3 (LIGHT-HARVESTING CHLOROPHYLL B-BINDING PROTEIN 3)//cupin family protein//	CCD1 (CAROTENOID CLEAVAGE DIOXYGENASE 1); 9-cis-epoxycarotenoid dioxygenase	AXR1 (AUXIN RESISTANT 1); small protein activating enzyme	emb1507 (embryo defective 1507); ATP binding / ATP-dependent helicase/ helicase/ nucleic acid binding / nucleoside-triphosphatase/ nucleotide binding	fructose-1,6-bisphosphatase, putative / D-fructose-1,6-bisphosphate 1-phosphohydrolase, putative / FBPase, putative
conserved	miRbase	160	gma-MIR160a-f	UGCCUGGCUCCCUGUAUGCCA	15	ARF10,16,17 (AUXIN RESPONSE FACTOR)	CESA2 (CELLULOSE SYNTHASE A2); cellulose synthase/ transferase, transferring glycosyl groups	potassium channel tetramerisation domain-containing protein	glycosyl transferase family 1 protein
conserved	miRbase	162	gma-MIR162a,b,c	UCGAUAAACCUCUGCAUCCA	2	60S ribosomal protein L5 (RPL5B)
conserved	miRbase	164	gma-MIR164a-l	UGGAGAAGCAGGGCACGUGCA	6	CUC2 (CUP-SHAPED COTYLEDON 2); transcription factor	DNA binding
conserved	miRbase	166	gma-MIR166a-i,k,m,n,p	UCGGACCAGGCUUCAUUCCCC	12	ATHB-8,15 (HOMEOBOX GENE)	PHB (PHABULOSA); DNA binding / transcription factor	REV (REVOLUTA); DNA binding / lipid binding / transcription factor
conserved	library1	166	gma-MIR166j,l,o	UCGGACCAGGCUUCAUUCCC	14	ATHB-8,15 (HOMEOBOX GENE)	PHB (PHABULOSA); DNA binding / transcription factor	REV (REVOLUTA); DNA binding / lipid binding / transcription factor
conserved	library	166	gma-MIR166q	UCUCGGACCAGGCUUCAUUC	1	PGIP1 (POLYGALACTURONASE INHIBITING PROTEIN 1); protein binding
conserved	library	166	gma-MIR166r,s	UCUCGGACCAGGCUUCAUUCC	0
conserved	miRbase	167	gma-MIR167a,b,d	UGAAGCUGCCAGCAUGAUCUA	18	ARF6,8 (AUXIN RESPONSE FACTOR)	transcription elongation factor-related	ARR2 (ARABIDOPSIS RESPONSE REGULATOR 2); transcription factor/ two-component response regulator	catalytic/ transferase	metalloendopeptidase	DEAD/DEAH box helicase, putative	mRNA guanylyltransferase/ phosphatase/ polynucleotide 5\'-phosphatase/ protein tyrosine phosphatase/ protein tyrosine/seri
conserved	miRbase	167	gma-MIR167c	UGAAGCUGCCAGCAUGAUCUG	15	ARF6,8 (AUXIN RESPONSE FACTOR)	ARR2 (ARABIDOPSIS RESPONSE REGULATOR 2); transcription factor/ two-component response regulator	mRNA guanylyltransferase/ phosphatase/ polynucleotide 5\'-phosphatase/ protein tyrosine phosphatase/ protein tyrosine/serine/threonine phosphatase	metalloendopeptidase	DEAD/DEAH box helicase, putative
conserved	miRbase	167	gma-MIR167e,f	UGAAGCUGCCAGCAUGAUCUU	18	ARF6,8 (AUXIN RESPONSE FACTOR)	transcription elongation factor-related	ARR2 (ARABIDOPSIS RESPONSE REGULATOR 2); transcription factor/ two-component response regulator	catalytic/ transferase	metalloendopeptidase	DEAD/DEAH box helicase, putative	mRNA guanylyltransferase/ phosphatase/ polynucleotide 5\'-phosphatase/ protein tyrosine phosphatase/ protein tyrosine/seri
conserved	miRbase	167	gma-MIR167g	UGAAGCUGCCAGCAUGAUCUGA	11	ARF6,8 (AUXIN RESPONSE FACTOR)	ARR2 (ARABIDOPSIS RESPONSE REGULATOR 2); transcription factor/ two-component response regulator
conserved	library	167	gma-MIR167h	UGAAGCUGCCAGCAUGAUCU	20	ARF6,8 (AUXIN RESPONSE FACTOR)	CRP (CRYPTIC PRECOCIOUS)	ARR2 (ARABIDOPSIS RESPONSE REGULATOR 2); transcription factor/ two-component response regulator	transcription elongation factor-related	metalloendopeptidase	DEAD/DEAH box helicase, putative	catalytic/ transferase	mRNA guanylyltransferase/ phosphatase/ polynucleotide 5\'-phosphatase/ protein tyrosine phosphatase/ protein tyrosine/seri
conserved	miRbase	168	gma-MIR168a,b	UCGCUUGGUGCAGGUCGGGAA	2	AGO1 (ARGONAUTE 1)
conserved	miRbase	169	gma-MIR169a	CAGCCAAGGAUGACUUGCCGG	12	NF-YA3,8,9,10 (NUCLEAR FACTOR Y, SUBUNIT A3,8,9,10)
conserved	miRbase	169	gma-MIR169b	CAGCCAAGGAUGACUUGCCGA	17	NF-YA1,3,8,9,10 (NUCLEAR FACTOR Y, SUBUNIT A1,3,8,9,10)	high-affinity nickel-transport family protein	AGD6; ARF GTPase activator/ DNA binding / zinc ion binding
conserved	miRbase	169	gma-MIR169c	AAGCCAAGGAUGACUUGCCGA	22	NF-YA1,3,8,9,10 (NUCLEAR FACTOR Y, SUBUNIT A1,3,8,9,10)	copper ion binding / methyltransferase	high-affinity nickel-transport family protein
conserved	miRbase	169	gma-MIR169d	UGAGCCAAGGAUGACUUGCCGGU	5	NF-YA3,8 (NUCLEAR FACTOR Y, SUBUNIT A3,8)
conserved	miRbase	169	gma-MIR169e,g,h,i	AGCCAAGGAUGACUUGCCGG	18	NF-YA1,3,8,9,10 (NUCLEAR FACTOR Y, SUBUNIT A1,3,8,9,10)	JAZ3 (JASMONATE-ZIM-DOMAIN PROTEIN 3)
conserved	library1	169	gma-MIR169f,j	CAGCCAAGGAUGACUUGCC	22	NF-YA1,3,8,9,10 (NUCLEAR FACTOR Y, SUBUNIT A1,3,8,9,10)	CYCD2;1 (Cyclin D2;1); cyclin-dependent protein kinase regulator/ protein binding	AGD6; ARF GTPase activator/ DNA binding / zinc ion binding	drought-responsive family protein
conserved	Kulcheski	169	gma-MIR169k-3p*	UUUCGACGAGUUGUUCUUGGC	1	JAR1 (JASMONATE RESISTANT 1); ATP binding / adenylyltransferase/ catalytic/ jasmonate-amino synthetase
conserved	Kulcheski	169	gma-MIR169k-5p	UAGCCAAGAAUGACUUGCCGG	7	NF-YA1,9(NUCLEAR FACTOR Y, SUBUNIT A1,9)
conserved	Kulcheski	169	gma-MIR169l,m	CAGCCAAGAAUGACUUGCCGG	7	NF-YA1,9(NUCLEAR FACTOR Y, SUBUNIT A1,9)
conserved	Kulcheski	169	gma-MIR169n	CAGCCAAGGGUGAUUUGCCGG	0
conserved	PMRD	170	gma-MIR170n	UAAUUGAGCCGCGUCAAUAUC	6	SCL6 (scarecrow-like transcription factor 6)	transcription factor
conserved	miRbase	171	gma-MIR171b,o	CGAGCCGAAUCAAUAUCACUC	1	pentatricopeptide (PPR) repeat-containing protein
conserved	miRbase	171	gma-MIR171b*	ACGGCGUGAUAUUGGUACGGCUC	0
conserved	miRbase	171	gma-MIR171c	AGAUAUUGGUGCGGUUCAAUC	0
conserved	library1	171	gma-MIR171d-j	UGAUUGAGCCGUGCCAAUAUC	6	SCL6 (scarecrow-like transcription factor 6)	transcription factor
conserved	library1	171	gma-MIR171k,l	UUGAGCCGCGCCAAUAUCACU	4	SCL6 (scarecrow-like transcription factor 6)
conserved	library	171	gma-MIR171m,n	UUGAGCCGCGUCAAUAUCUU	1	HON4; DNA binding
conserved	library	171	gma-MIR171p	UGAUUGAGCCAUGUCAAUAUC	12	ATP binding / protein kinase	MYB52 (MYB DOMAIN PROTEIN 52)	DRT101 (DNA-DAMAGE-REPAIR/TOLERATION 101); intramolecular transferase, phosphotransferases / magnesium ion binding	protein kinase family protein	EMB2016 (embryo defective 2016)
conserved	Kulcheski	171	gma-MIR171q	UUGAGCCGUGCCAAUAUCACG	4	scarecrow-like transcription factor 6 (SCL6)
conserved	miRbase	172	gma-MIR172a,b,g,h	AGAAUCUUGAUGAUGCUGCAU	17	AP2 (APETALA 2)	ATTPS9 and 10; transferase, transferring glycosyl groups / trehalose-phosphatase	protein kinase family protein
conserved	miRbase	172	gma-MIR172c	GGAAUCUUGAUGAUGCUGCAG	17	AP2 (APETALA 2)	ATTPS9 and 10; transferase, transferring glycosyl groups / trehalose-phosphatase	protein kinase family protein
conserved	miRbase	172	gma-MIR172f	AGAAUCUUGAUGAUGCUGCA	18	AP2 (APETALA 2)	ATTPS9 and 10; transferase, transferring glycosyl groups / trehalose-phosphatase	protein kinase family protein
conserved	library	172	gma-MIR172i,j,k	GAAUCUUGAUGAUGCUGCAU	19	AP2 (APETALA 2)	ATTPS9 and 10; transferase, transferring glycosyl groups / trehalose-phosphatase	protein kinase family protein	eukaryotic translation initiation factor 2 subunit 1, putative / eIF-2A, putative / eIF-2-alpha, putative
conserved	Kulcheski	172	gma-MIR172l	GCAGCACCAUCAAGAUUCAC	10	ATARFA1E (ADP-ribosylation factor A1E); GTP binding / phospholipase activator/ protein binding	TOC159 (TRANSLOCON AT THE OUTER ENVELOPE MEMBRANE OF CHLOROPLASTS 159); transmembrane receptor	pentatricopeptide (PPR) repeat-containing protein	MEI1 (meiosis defective 1); transcription coactivator
conserved	miRbase	319	gma-MIR319a,b,f,i	UUGGACUGAAGGGAGCUCCC	19	TCP3,4 (TCP family transcription factor)//MYB33,65 (MYB DOMAIN PROTEIN)
conserved	miRbase	319	gma-MIR319c	UUGGACUGAAAGGAGCUCCU	4	SPT16 (global transcription factor C)	CPNIFS (CHLOROPLASTIC NIFS-LIKE CYSTEINE DESULFURASE); cysteine desulfurase/ selenocysteine lyase/ transaminase	ALA3 (Aminophospholipid ATPase3); ATPase, coupled to transmembrane movement of ions, phosphorylative mechanism / phospholipid transporter
conserved	library1	319	gma-MIR319d,e	UGGACUGAAGGGAGCUCCUUC	7	MYB33,65 (MYB DOMAIN PROTEIN)//TCP4 (TCP family transcription factor)	binding
conserved	library1	319	gma-MIR319g,h,j	UUGGACUGAAGGGAGCUCCCUU	3	TCP4 (TCP family transcription factor)	binding
conserved	Kulcheski	319	gma-MIR319k	UUGGACUGAAGGGGAGCUCCUUC	0
conserved	miRbase	390	gma-MIR390a	AAGCUCAGGAGGGAUAGCACC	4	BAM3 (BARELY ANY MERISTEM 3)	CRK10 (CYSTEINE-RICH RLK10); ATP binding / kinase/ protein kinase/ protein serine/threonine kinase/ protein tyrosine kinase	leucine-rich repeat transmembrane protein kinase
conserved	miRbase	390	gma-MIR390b,c,d	AAGCUCAGGAGGGAUAGCGCC	3	BAM3 (BARELY ANY MERISTEM 3)	leucine-rich repeat transmembrane protein kinase
conserved	library	390	gma-MIR390e	AGCUCAGGAGGGAUAGCGCC	5	BAM3 (BARELY ANY MERISTEM 3)//ATCSLD4 cellulose synthase/ transferase, transferring glycosyl groups	leucine-rich repeat transmembrane protein kinase
conserved	library	390	gma-MIR390f,g	CGCUAUCCAUCCUGAGUUUC	7	RRF (RIBOSOME RECYCLING FACTOR, CHLOROPLAST PRECURSOR)/ATGSTU7 (ARABIDOPSIS THALIANA GLUTATHIONE S-TRANSFERASE TAU 7); glutathione transferase/protein kinase family protein//ATGSTU7 (ARABIDOPSIS THALIANA GLUTATHIONE S-TRANSFERASE TAU 7); glutathione transferase//protein kinase family protein
conserved	miRbase	393	gma-MIR393a,k	UCCAAAGGGAUCGCAUUGAUC	5	AFB2 (AUXIN SIGNALING F-BOX 2)	ATEXPB2 (ARABIDOPSIS THALIANA EXPANSIN B2)
conserved	library	393	gma-MIR393b-f	UCCAAAGGGAUCGCAUUGAUCC	5	AFB2 (AUXIN SIGNALING F-BOX 2)	TPS04 (TERPENE SYNTHASE 04); (E,E)-geranyllinalool synthase
conserved	library	393	gma-MIR393g-i	UUCCAAAGGGAUCGCAUUGAUC	3	AFB2 (AUXIN SIGNALING F-BOX 2)
conserved	miRbase	394	gma-MIR394a	AGCUCUGUUGGCUACACUUU	10	wound-responsive protein, putative	ARK3 (A. THALIANA RECEPTOR KINASE 3); kinase/ transmembrane receptor protein serine/threonine kinase	RAD23; damaged DNA binding	ATNUDT2 (ARABIDOPSIS THALIANA NUDIX HYDROLASE HOMOLOG 2); ADP-ribose diphosphatase/ NAD or NADH binding / hydrolase	RAN1 (RESPONSIVE-TO-ANTAGONIST 1); ATPase, coupled to transmembrane movement of ions, phosphorylative mechanism / copper ion transmembrane transporter
conserved	miRbase	394	gma-MIR394b	AGGUGGGCAUACUGUCAACU	0
conserved	library	394	gma-MIR394c	UUGGCAUUCUGUCCACCUCC	5	F-box family protein	BAK1 (BRI1-ASSOCIATED RECEPTOR KINASE); kinase/ protein binding / protein heterodimerization/ protein serine/threonine kinase
conserved	library	395	gma-MIR395a	AUGAAGUGUUUGGGAGAACUC	8	AST56,68(sulfate transmembrane transporter)//APS1 (ATP SULFURYLASE 1)//disease resistance protein (NBS-LRR class)
conserved	library1	395	gma-MIR395b-f	AUGAAGUGUUUGGGGGAACUC	7	AST56,68(sulfate transmembrane transporter)//APS1 (ATP SULFURYLASE 1)
conserved	Kulcheski	395	gma-MIR395g-i	CUGAAGUGUUUGGGGGAACUC	7	AST56,68(sulfate transmembrane transporter)//APS1 (ATP SULFURYLASE 1)
conserved	miRbase	396	gma-MIR396a	UUCCACAGCUUUCUUGAACUG	9	ankyrin repeat family protein//RD21 (responsive to dehydration 21)	ATRABE1B (ARABIDOPSIS RAB GTPASE HOMOLOG E1B); GTP binding / GTPase/ translation elongation factor	cysteine proteinase, putative / thiol protease, putative	TOM20-2 (TRANSLOCASE OUTER MEMBRANE 20-2); P-P-bond-hydrolysis-driven protein transmembrane transporter/ metal ion binding
conserved	miRbase	396	gma-MIR396b,c	UUCCACAGCUUUCUUGAACUU	24	peroxidase, putative	BSD domain-containing protein	ankyrin repeat family protein	RD21 (responsive to dehydration 21)	haloacid dehalogenase-like hydrolase family protein
conserved	miRbase	396	gma-MIR396e	UUCCACAGCUUUCUUGAACUGU	4	RD21 (responsive to dehydration 21)	CRK10 (CYSTEINE-RICH RLK10)	cysteine proteinase, putative / thiol protease, putative
conserved	library1	396	gma-MIR396f,g	UUCCACAGCUUUCUUGAACU	44	peroxidase, putative	ankyrin repeat family protein	LOX1; lipoxygenase	SVP (SHORT VEGETATIVE PHASE); transcription factor/	pentatricopeptide (PPR) repeat-containing protein	BSD domain-containing protein	RD21 (responsive to dehydration 21)	ubiquitin-associated (UBA)	leucine-rich repeat transmembrane protein kinase
conserved	Kulcheski and Song	397	gma-MIR397a,b	UCAUUGAGUGCAGCGUUGAUG	26	LAC2,5,7,17 (laccase 2,5,7,17)	IRX12 (IRREGULAR XYLEM 12); laccase
conserved	miRbase	398	gma-MIR398a,b	UGUGUUCUCAGGUCACCCCUU	4	SDP1 (SUGAR-DEPENDENT1)//las1-like family protein//ATCCS (COPPER CHAPERONE FOR SOD1)//INO80 (INO80 ORTHOLOG); ATP binding / DNA binding / helicase/ nucleic acid binding
conserved	library1	408	gma-MIR408a,b,c-3p	AUGCACUGCCUCUUCCCUGGC	15	LAC3,5 (laccase)//ARPN (PLANTACYANIN)//UCC3 (UCLACYANIN 3)
conserved	Kulcheski	408	gma-MIR408c-5p*	CUGGGAACAGGCAGGGCACG	1	SUS2 (ABNORMAL SUSPENSOR 2)
conserved	miRbase	482	gma-MIR482a	AGAAUUUGUGGGAAUGGGCUGA	0
conserved	Kulcheski	482	gma-MIR482c	AUUUGUGGGAAUGGGCUGAUUGG	1	phosphatase
conserved	Kulcheski	482	gma-MIR482d-3p*	UCUUCCCUACACCUCCCAUACC	1	disease resistance protein (CC-NBS-LRR class), putative
conserved	Kulcheski	482	gma-MIR482d-5p	UAUGGGGGGAUUGGGAAGGAAU	4	MURE; ATP binding / acid-amino acid ligase/ ligase	ATCBL3 (ARABIDOPSIS THALIANA CALCINEURIN B-LIKE 3); calcium ion binding
conserved	library1	530	gma-MIR530a,b,c	UGCAUUUGCACCUGCACUUU	23	hydroxyproline-rich glycoprotein family protein//transcription factor IIA large subunit//PFK5 (PHOSPHOFRUCTOKINASE 5); 6-phosphofructokinase	basic helix-loop-helix (bHLH) family protein	TZP; DNA binding / nucleic acid binding / zinc ion binding	MYB12 (MYB DOMAIN PROTEIN 12); DNA binding / transcription activator/ transcription factor	ATSERAT2;2 (SERINE ACETYLTRANSFERASE 2;2); serine O-acetyltransferase	LEA (DEHYDRIN LEA)	dihydroorotate dehydrogenase family protein / dihydroorotate oxidase family protein	ACS7; 1-aminocyclopropane-1-carboxylate synthase	REV (REVOLUTA); DNA binding / lipid binding / transcription factor	fringe-related protein
conserved	library	828	gma-MIR828a	UCUUGCUCAAAUGAGUAUUCCA	3	ATMYB5 (MYB DOMAIN PROTEIN 5)																																				fringe-related protein
Legume	miRbase	1507	gma-MIR1507a	UCUCAUUCCAUACAUCGUCUGA	1	disease resistance protein (NBS-LRR class)
Legume	miRbase	1507	gma-MIR1507b	UCUCAUUCCAUACAUCGUCUG	4	disease resistance protein (NBS-LRR class)	ATPLT5 (POLYOL TRANSPORTER 5)	VQ motif-containing protein
Legume	miRbase	1508	gma-MIR1508a	UCUAGAAAGGGAAAUAGCAGUUG	3	helicase domain-containing protein / pentatricopeptide (PPR) repeat-containing protein
Legume	miRbase	1508	gma-MIR1508b	UAGAAAGGGGAAUAGCAGUUG	5	ATP binding / protein kinase	helicase domain-containing protein / pentatricopeptide (PPR) repeat-containing protein	PAB3 (POLY(A) BINDING PROTEIN 3)
Legume	miRbase	1509	gma-MIR1509a	UUAAUCAAGGAAAUCACGGUCG	1	seven in absentia (SINA) family protein
Legume	miRbase	1509	gma-MIR1509b	UUAAUCAAGGAAAUCACGGUU	4	protein binding / ubiquitin-protein ligase// zinc ion binding/zinc finger (C3HC4-type RING finger) family protein
Legume	miRbase	1510	gma-MIR1510a	UUGUUGUUUUACCUAUUCCACCC	15	disease resistance protein (TIR/NBS/CC-NBS-LRR class)	ATP binding / protein binding / transmembrane receptor
Legume	miRbase	1510	gma-MIR1510b	UGUUGUUUUACCUAUUCCACC	38	disease resistance protein (TIR/NBS/CC-NBS-LRR class)	SAG18 (SENESCENCE ASSOCIATED GENE 18)/PDR12 (PLEIOTROPIC DRUG RESISTANCE 12)	ATP binding	PDR12 (PLEIOTROPIC DRUG RESISTANCE 12); ATPase, coupled to transmembrane movement of substances
gma	miRbase	1511	gma-MIR1511	AACCAGGCUCUGAUACCAUG	5	protein phosphatase 2C family protein	ATZIP4
gma	miRbase	1512	gma-MIR1512a	UAACUGAAAAUUCUUAAAGUAU	3	XIC; motor/ protein binding	CES101 (CALLUS EXPRESSION OF RBCS 101)
gma	library1	1512	gma-MIR1512b	UAACUGGAAAUUCUUAAAGCA	1	zinc finger (C3HC4-type RING finger) family protein
gma	Song	1512	gma-MIR1512c	UAACUGAACAUUCUUAGAGCAU	2	VLN3 (VILLIN 3); actin binding//pentatricopeptide (PPR) repeat-containing protein
gma	miRbase	1513	gma-MIR1513a,b,c	UGAGAGAAAGCCAUGACUUAC	9	F-box family protein
Legume	miRbase	1514	gma-MIR1514a	UUCAUUUUUAAAAUAGGCAUU	8	NTL9 (NAC transcription factor-like 9)/(NAM) family protein	ATGSL04 (glucan synthase-like 4)	phox (PX) domain-containing protein
Legume	miRbase	1514	gma-MIR1514b	UUCAUUUUUAAAAUAGACAUU	10	NTL9 (NAC transcription factor-like 9)/(NAM) family protein//ATGSL04 (glucan synthase-like 4)//SAB (SABRE)	ATVPS11; binding / protein binding / transporter/ zinc ion binding
conserved	miRbase	1515	gma-MIR1515b	UCAUUUUGCGUGCAAUGAUCUG	1	DCL2 (DICER-LIKE 2)
gma	miRbase	1516	gma-MIR1516a	CAAAAGAGCUUAUGGCUUGUA	0
gma	library	1516	gma-MIR1516b	CAAAAGAGCUUAUGACUUGUA	3	ATARLA1A (ADP-ribosylation factor-like A1A)
gma	library	1516	gma-MIR1516c	CAAAAGUACUUGUGGCUUGUA	2	ABC transporter family protein
gma	miRbase	1520	gma-MIR1520a	UAGAACAUGAUACAUGACAGUCA	0
gma	miRbase	1520	gma-MIR1520b	GUGACAGUCAUCAUUUAAUAAGA	1	basic helix-loop-helix (bHLH) family protein
gma	miRbase	1520	gma-MIR1520d	AUCAGAACAUGACACGUGACAA	2	basic helix-loop-helix (bHLH) family protein
gma	miRbase	1521	gma-MIR1521	CUGUUAAUGGAAAAUGUUGA	2	RPT5A (REGULATORY PARTICLE TRIPLE-A ATPASE 5A)//cysteine proteinase
gma	miRbase	1523	gma-MIR1523	AUGGGAUAAAUGUGAGCUCA	2	epoxide hydrolase, putative
gma	miRbase	1531	gma-MIR1531	UCGUCCAUAUGGGAAGACUUGUC	0
gma	miRbase	1535	gma-MIR1535	CUUGUUUGUGGUGAUGUCU	19	IPT5; ATP binding//VCS (VARICOSE); nucleotide binding//ADK2 (ADENOSINE KINASE 2)//CYP82C3; electron carrier//atnudt4 (Arabidopsis thaliana Nudix hydrolase homolog 4)//FAD-binding domain-containing protein//ATIPT1 (isopentenyltransferase 1)//FRS5 (FAR1-related sequence 5)//ATCSLB04; cellulose synthase//AT-HSFB4; DNA binding//MCT1 (mei2 C-Terminal RRM only like 1); RNA binding/transcription factor/…
Legume	miRbase	2109	gma-MIR2109	UGCGAGUGUCUUCGCCUCUG	23	disease resistance protein (TIR/NBS/CC-NBS-LRR class)	ATP binding/	mitochondrial substrate carrier family protein/	KAK (KAKTUS)/	ankyrin repeat family protein
Conserved	Song	2111	gma-MIR2111	GUCCUUGGGAUGCAGAUUACG	5	VDAC1 (VOLTAGE DEPENDENT ANION CHANNEL 1); voltage-gated anion channel//catalytic/ glucosylceramidase
Legume	miRbase	2119	gma-MIR2119	UCAAAGGGAGUUGUAGGGGAA	7	subtilase family protein//ADH1 (ALCOHOL DEHYDROGENASE 1)	DNA replication licensing factor, putative/	AtOCT1 (Arabidopsis thaliana ORGANIC CATION/CARNITINE TRANSPORTER1)
legume	library1	2218	gma-MIR2118/2218a,b	UUGCCGAUUCCACCCAUUCCUA	3	disease resistance protein (TIR-NBS-LRR class)	PRP39-2
Legume	Kulcheski and Song	3522	gma-MIR3522	UGAGACCAAAUGAGCAGCUGA	1	No predicted function
gma	miRbase	4340	gma-MIR4340	UGCAGAGAUAGGGACGCGCUUA	0
gma	miRbase	4345	gma-MIR4345	UAAGACGGAACUUACAAAGAUU	0
gma	miRbase	4348	gma-MIR4348	AAACUUGUAAGAUGGUGACAUU	1	AAP2 (AMINO ACID PERMEASE 2); amino acid transmembrane transporter
gma	miRbase	4350	gma-MIR4350	UCAAAUGAUUUUGUGUCGUUGG	0
gma	miRbase	4351	gma-MIR4351	AUUGGGAUUCAGUUGGAGUUGG	3	RNase H domain-containing protein/	AERO2 (Arabidopsis endoplasmic reticulum oxidoreductins 2); FAD binding / electron carrier
gma	miRbase	4354	gma-MIR4354	CAAUUGGAUCGGUCCAACCGGC	0
gma	miRbase	4355	gma-MIR4355	CACUGUUGUGCUGGGUGUACCA	0
gma	miRbase	4358	gma-MIR4358	CAGUGCAUGACUAUAUCGCCAG	0
gma	miRbase	4362	gma-MIR4362	CCUUAGGACAGACGUCAUGUAG	0
gma	miRbase	4366	gma-MIR4366	CUACUUAGUAGAGAUUUGUUGG	0
gma	miRbase	4367	gma-MIR4367	CUGAACCCUAGCGAAGUAAAUC	0
gma	miRbase	4374	gma-MIR4374a	UAAGACGGUCGUGAUGUCAGCA	0
gma	miRbase	4374	gma-MIR4374b	UACUUUCAAAGACGUUGUUGAG	3	5\'-nucleotidase/ magnesium ion binding/	monosaccharide transporter, putative
gma	miRbase	4376	gma-MIR4376	UACGCAGGAGAGAUGACGCUGU	1	F-box family protein
gma	miRbase	4380	gma-MIR4380b	UAUGGUCAUACGGAUUGUUGAU	0
gma	miRbase	4382	gma-MIR4382	UAUGUUAACUGAUUUCAUGGAU	2	unknown protein
gma	Song	4387	gma-MIR4387e	UGUUAGUGAUAAGGCGUGAUG	1	EMB1895 (EMBRYO DEFECTIVE 1895); binding
gma	miRbase	4392	gma-MIR4392	UCUGCGAAAAUGUGAUUUCGGA	0
gma	miRbase	4395	gma-MIR4395	UGGAUAGGAGUAUGGGCUUGAG	0
gma	miRbase	4397	gma-MIR4397	UGUCAAAGAUGUGGCGAAUACU	1	unknown protein
gma	miRbase	4399	gma-MIR4399	UUAACGAAAAAGGACUAACGAC	0
gma	miRbase	4407	gma-MIR4407	CAGAGGAAGCAGCACUUGUACC	10	protein kinase//IPT1,5; ATP binding / tRNA isopentenyltransferase	leucine-rich repeat transmembrane protein kinase, putative	ATIPT1 (isopentenyltransferase 1); adenylate dimethylallyltransferase
gma	miRbase	4412	gma-MIR4412	AGUGGCGUAGAUCCCCACAAC	0
gma	miRbase	4413	gma-MIR4413a	AAGAGAAUUGUAAGUCACUG	15	helicase domain / pentatricopeptide (PPR) repeat-containing protein	UPL4; ubiquitin-protein ligase
gma	Kulcheski	4413	gma-MIR4413b	UAAGAGAAUUGUAAGUCACU	20	helicase domain-containing protein / pentatricopeptide (PPR) repeat-containing protein	ATPase E1-E2 type family protein / haloacid dehalogenase-like hydrolase familiy protein	EMB2654 (EMBRYO DEFECTIVE 2654)
gma	miRbase	4414	gma-MIR4414	AGCUGCUGACUCGUUGGCUC	4	MSP1 protein, putative / intramitochondrial sorting protein//protein kinase family protein//APUM2 (Arabidopsis Pumilio 2); RNA binding//ELM1 (ELONGATED MITOCHONDRIA 1)
gma	miRbase	4415	gma-MIR4415a	AAGUUGUGAUGAGAAUCAAUG	5	ATEXPA8 (ARABIDOPSIS THALIANA EXPANSIN A8)//ATP binding / protein kinase//rhomboid protein-related
gma	Kulcheski	4415	gma-MIR4415b	UUGAUUCUCAUCACAACAUGG	3	L-ascorbate oxidase/ copper ion binding / oxidoreductase
gma	miRbase	4416	gma-MIR4416a	ACGGGUCGCUCUCACCUAGG	1	glyoxal oxidase-related
gma	library	4416	gma-MIR4416b	ACGGGUCGCUCUCACCUGGAG	0
gma	library1	11602	gma-new-miR11602	UUAUAGUCUGACAUCUGGAAU	0
gma	library	21193	gma-new-miR21193	GUCGUUGUAGUAUAGUGGU	7	SIK1; ATP binding / kinase//glycosyl transferase family 17 protein//SEC14 cytosolic factor family protein
gma	library	13587	gma-new-miR13587	UGCGAGAGGCACGGGGUUC	2	ubiquitin thiolesterase//F-box family protein
gma	library	14018	gma-new-miR14018	AUUUAAAAUUAUUGAUUUGUCA	0
gma	library	50841	gma-new-miR50841	CCUGUCGUAGGAGAGAUGACGC	0
gma	Kulcheski	Seq01	gma-MIR-Seq01	GGACAGUCUCAGGUAGACA	5	ATSK11; protein kinase/ protein serine/threonine kinase	KCS11 (3-KETOACYL-COA SYNTHASE 11); acyltransferase/ catalytic/ transferase, transferring acyl groups other than amino-acyl groups
gma	Kulcheski	Seq03	gma-MIR-Seq03	UGAGAAAAGGAGGAUGUCA	7	TIM (TRIOSEPHOSPHATE ISOMERASE); catalytic/ triose-phosphate isomerase//transducin family protein / WD-40 repeat family protein//ATERDJ3A; oxidoreductase//membrane bound O-acyl transferase (MBOAT) family protein / wax synthase-related
gma	Kulcheski and Song	Seq04	gma-MIR-Seq04a,b	GCUGGAUGUCUUUGAAGGA	24	glutaredoxin family protein	ARF1 (AUXIN RESPONSE FACTOR 1); DNA binding / transcription factor	squamosa promoter-binding protein-like 6 (SPL6)	reverse transcriptase, putative / RNA-dependent DNA polymerase, putative	PPR40 (PENTATRICOPEPTIDE (PPR) DOMAIN PROTEIN 40)	ESP3 (ENHANCED SILENCING PHENOTYPE 3); ATP binding / ATP-dependent RNA helicase/ ATP-dependent helicase/ helicase/ nucleic acid binding
gma	Kulcheski	Seq05	gma-MIR-Seq05	AACCCUCAAAGGCUUCCUAG	10	transferase family protein	pyruvate decarboxylase, putative	ATML1 (MERISTEM LAYER 1); DNA binding / sequence-specific DNA binding / transcription factor	GAI (GIBBERELLIC ACID INSENSITIVE); transcription factor	PDC2 (pyruvate decarboxylase-2); carboxy-lyase/ catalytic/ magnesium ion binding / pyruvate decarboxylase/ thiamin pyrophosphate binding
gma	Kulcheski	Seq06	gma-MIR-Seq06	AGUGGAACUUUGAGGCCUGC	1	unknown protein
gma	Kulcheski	Seq07	gma-MIR-Seq07	AAAUGACUUGAGAGGUGUAG	15	RNase H domain-containing protein	EXS family protein / ERD1/XPR1/SYG1 family protein	PMS1 (POSTMEIOTIC SEGREGATION 1); ATP binding / mismatched DNA binding
gma	Kulcheski	Seq08	gma-MIR-Seq08	CUAAAGAUUGUCCAAAAGGAA	4	CH1 (CHLORINA 1); chlorophyllide a oxygenase	SRPK4 (Ser/Arg-rich protein kinase 4); kinase/ protein kinase	protein kinase-related
gma	Kulcheski	Seq09	gma-MIR-Seq09	GUAGUGGAUGCCUAGAGGUCC	0
gma	Kulcheski	Seq10	gma-MIR-Seq10-5p	UAGGAAUUAGUCACUCAGAUC	0
gma	Kulcheski	Seq10	gma-MIR-Seq10-3p	AUCUCAGUGACUAAUUUCUAG	1	universal stress protein (USP) family protein
gma	Kulcheski	Seq11	gma-MIR-Seq11	UUGUUCGAUAAAACUGUUGUG	1	unknown protein
gma	Kulcheski	Seq12	gma-MIR-Seq12	UCUCUUGAUUCUAGAUGAUGU	3	ZLL (ZWILLE); translation initiation factor	SNI1; transcription repressor
gma	Kulcheski	Seq14	gma-MIR-Seq14a,b	UGAGAAUUUGGCCUCUGUCCA	1	invertase/pectin methylesterase inhibitor family protein
gma	Kulcheski	Seq15	gma-MIR-Seq15a,b	UUAGAUUCACGCACAAACUUG	1	AGO2 (argonaute 2); nucleic acid binding
gma	Kulcheski	Seq17	gma-MIR-Seq17	ACUAUAGAAGUACUUGUGGAGC	0
gma	Kulcheski	Seq18	gma-MIR-Seq18	CCUCAUUCCAAACAUCAUCUAA	5	disease resistance protein (NBS-LRR class), putative	YT521-B-like family protein
gma	Kulcheski	Seq19	gma-MIR-Seq19	UGAAGAUUUGAAGAAUUUGGGA	17	disease resistance protein (NBS-LRR class), putative	chloroplast lumen common family protein
gma	Kulcheski	Seq21	gma-MIR-Seq21	CUGAAGGAUCGAUGUAGAAUGCU	0
gma	Kulcheski	Seq22	gma-MIR-Seq22	CAUCUGAAGGAUAGAACACAUA	1	unknown protein
gma	Song	soy_1	soy_1	AAACAGAUCUAAAUGGAUUCC	2	unknown protein
gma	Song	soy_3	soy_3	AGCAAUGGAAUUAUAGACUGC	16	disease resistance protein (TIR-NBS-LRR class), putative	ATP binding / protein binding / transmembrane receptor
gma	Song	soy_6	soy_6	CAAUGUAGUGUGGUAAGUGGUC	3	SWIM zinc finger family protein	STE1 (STEROL 1); C-5 sterol desaturase
gma	Song	soy_7	soy_7	CAUCAUACCAUAUUUGCUUCAU	3	PHD finger transcription factor, putative
gma	Song	soy_8	soy_8	CAUGGAAGUGAAUCGGGUGAC	1	eukaryotic translation initiation factor 2 family protein / eIF-2 family protein
gma	Song	soy_9	soy_9	CAUGGUAGUGGAAGAAAUGGA	5	PSBY	ER (ERECTA); transmembrane receptor protein kinase
gma	Song	soy_10	soy_10	CGGGAGCCUAUGAAGGUUAAC	0
gma	Song	soy_11	soy_11	CGUGGAAUCUCGCGGAAGACAU	3	FRS5 (FAR1-related sequence 5); zinc ion binding
gma	Song	soy_16	soy_16	UAAUUGUGUUGUACAUUAUCA	10	helicase domain-containing protein / pentatricopeptide (PPR) repeat-containing protein	ubiquitin-associated (UBA)/TS-N domain-containing protein	TCP1; DNA binding / transcription factor
gma	Song	soy_17	soy_17	UAGAGACGACAACAAUGGAAA	1	unknown protein
gma	Song	soy_18 (4374?)	soy_18	UCAAAGACGUUGCUGAGGUAA	4	5\'-nucleotidase/ magnesium ion binding	kinase
gma	Song	soy_19	soy_19	UCGACACCAUAUGUAGAGGCAG	1	aldo/keto reductase, putative
gma	Song	soy_23	soy_23	UUUGGUCUUUAAUCAAGCUGA	1	unknown protein
gma	Song	soy_24	soy_24	UUCCAUGAUAAGAUCUUUGAC	11	transcription factor jumonji (jmjC) domain-containing protein	RGLG2 (RING domain Ligase2); ubiquitin-protein ligase	ETR1 (ETHYLENE RESPONSE 1); ethylene binding / protein histidine kinase/ two-component response regulator	ACBP4 (ACYL-COA BINDING PROTEIN 4); acyl-CoA binding
gma	Song	soy_26	soy_26	UUGGUGACCCAGAAGAAGUUGA	2	pathogenesis-related thaumatin family protein
1. Identified in our study and also listed in Kulcheski et al. 2011, Song et al. 2011, Plant miRNA data base (Zhang et al. 2010) or in Zhang et al. 2008 but not in miRbase
Supplementary data: Turner et al., Genome organization and characteristics of soybean miRNAs

## Sheet: targets of several miRNAs
list of genes targeted by several miRNAs
		Gap between the 2 miRNA binding sites (bp)	Target gene name, location, predicted function and corresponding miRNA
gma-MIR1508a	gma-MIR4413a,b	872	Glyma09g07290.1:1092,1073 PACid:16275070_helicase domain-containing protein / pentatricopeptide (PPR) repeat-containing protein	gma-MIR4413a,b
			Glyma09g07290.1:201,179 PACid:16275070_helicase domain-containing protein / pentatricopeptide (PPR) repeat-containing protein	gma-MIR1508a
gma-MIR1508a	gma-MIR4413a,b	872	Glyma09g39260.1:102,80 PACid:16277732_helicase domain-containing protein / pentatricopeptide (PPR) repeat-containing protein	gma-MIR1508a
			Glyma09g39260.1:993,974 PACid:16277732_helicase domain-containing protein / pentatricopeptide (PPR) repeat-containing protein	gma-MIR4413a,b
gma-MIR1508b	gma-MIR4413a,b	874	Glyma16g27790.1:34,14 PACid:16303121_helicase domain-containing protein / pentatricopeptide (PPR) repeat-containing protein	gma-MIR1508b
			Glyma16g27790.1:927,908 PACid:16303121_helicase domain-containing protein / pentatricopeptide (PPR) repeat-containing protein	gma-MIR4413a,b
gma-MIR1510a,b	gma-MIR-Seq19	280	Glyma13g26230.1:645,624 PACid:16291618_disease resistance protein (NBS-LRR class), putative	gma-MIR-Seq19
			Glyma13g26230.1:945,925 PACid:16291618_disease resistance protein (NBS-LRR class), putative	gma-MIR1510a,b
gma-MIR1510a,b	gma-MIR2109	576	Glyma16g10080.1:672,652 PACid:16302052_disease resistance protein (TIR-NBS-LRR class), putative	gma-MIR1510a,b
			Glyma16g10080.1:76,57 PACid:16302052_disease resistance protein (TIR-NBS-LRR class), putative	gma-MIR2109
gma-MIR1510a,b	gma-MIR2109	573	Glyma16g10290.1:678,658 PACid:16302072_disease resistance protein (TIR-NBS-LRR class), putative	gma-MIR1510a,b
			Glyma16g10290.1:85,66 PACid:16302072_disease resistance protein (TIR-NBS-LRR class), putative	gma-MIR2109
gma-MIR1510a,b	gma-MIR2109	660	Glyma16g27560.1:774,754 PACid:16303096_disease resistance protein (TIR-NBS-LRR class), putative	gma-MIR1510a,b
			Glyma16g27560.1:94,75 PACid:16303096_disease resistance protein (TIR-NBS-LRR class), putative	gma-MIR2109
gma-MIR1510b	gma-MIR2109	561	Glyma08g41560.1:277,258 PACid:16273478_disease resistance protein (TIR-NBS-LRR class), putative	gma-MIR2109
			Glyma08g41560.1:858,838 PACid:16273478_disease resistance protein (TIR-NBS-LRR class), putative	gma-MIR1510b
gma-MIR1510b	gma-MIR2109	559	Glyma14g08680.1:23,4 PACid:16294859_disease resistance protein (TIR-NBS-LRR class), putative	gma-MIR2109
			Glyma14g08680.1:602,582 PACid:16294859_disease resistance protein (TIR-NBS-LRR class), putative	gma-MIR1510b
gma-MIR1510a,b	soy_3	10	Glyma16g24920.1:637,617 PACid:16302792_disease resistance protein (TIR-NBS-LRR class), putative	gma-MIR1510b
			Glyma16g24920.1:667,647 PACid:16302792_disease resistance protein (TIR-NBS-LRR class), putative	soy_3
gma-MIR1510a,b	soy_3	10	Glyma16g24940.1:675,655 PACid:16302794_disease resistance protein (TIR-NBS-LRR class), putative	gma-MIR1510a,b
			Glyma16g24940.1:705,685 PACid:16302794_disease resistance protein (TIR-NBS-LRR class), putative	soy_3
gma-MIR1510a,b	soy_3	10	Glyma16g25040.1:715,695 PACid:16302804_disease resistance protein (TIR-NBS-LRR class), putative	gma-MIR1510a,b
			Glyma16g25040.1:745,725 PACid:16302804_disease resistance protein (TIR-NBS-LRR class), putative	soy_3
gma-MIR1510a,b	soy_3	10	Glyma16g25080.1:630,610 PACid:16302811_disease resistance protein (TIR-NBS-LRR class), putative	gma-MIR1510a,b
			Glyma16g25080.1:660,640 PACid:16302811_disease resistance protein (TIR-NBS-LRR class), putative	soy_3
gma-MIR1510a,b	soy_3	10	Glyma16g25100.1:582,562 PACid:16302813_disease resistance protein (TIR-NBS-LRR class), putative	gma-MIR1510b
			Glyma16g25100.1:612,592 PACid:16302813_disease resistance protein (TIR-NBS-LRR class), putative	soy_3
gma-MIR1510a,b	soy_3	10	Glyma16g25120.1:719,699 PACid:16302815_disease resistance protein (TIR-NBS-LRR class), putative	gma-MIR1510b
			Glyma16g25120.1:749,729 PACid:16302815_disease resistance protein (TIR-NBS-LRR class), putative	soy_3
gma-MIR1510b	soy_3	10	Glyma16g25140.1:675,655 PACid:16302817_disease resistance protein (TIR-NBS-LRR class), putative	gma-MIR1510b
			Glyma16g25140.1:705,685 PACid:16302817_disease resistance protein (TIR-NBS-LRR class), putative	soy_3
gma-MIR1510b	soy_3	10	Glyma16g25170.1:675,655 PACid:16302821_disease resistance protein (TIR-NBS-LRR class), putative	gma-MIR1510a,b
			Glyma16g25170.1:705,685 PACid:16302821_disease resistance protein (TIR-NBS-LRR class), putative	soy_3
gma-MIR1510b	soy_3	10	Glyma19g07650.1:711,691 PACid:16312187_disease resistance protein (TIR-NBS-LRR class), putative	gma-MIR1510a,b
			Glyma19g07650.1:741,721 PACid:16312187_disease resistance protein (TIR-NBS-LRR class), putative	soy_3
gma-MIR1510b	soy_3	10	Glyma19g07680.1:587,567 PACid:16312190_ATP binding / protein binding / transmembrane receptor	gma-MIR1510a,b
			Glyma19g07680.1:617,597 PACid:16312190_ATP binding / protein binding / transmembrane receptor	soy_3
gma-MIR1535	gma-MIR4407	206	Glyma07g38620.1:188,170 PACid:16269174_IPT5; ATP binding / tRNA isopentenyltransferase/ transferase, transferring alkyl or aryl (other than methyl) groups	gma-MIR1535
			Glyma07g38620.1:415,394 PACid:16269174_IPT5; ATP binding / tRNA isopentenyltransferase/ transferase, transferring alkyl or aryl (other than methyl) groups	gma-MIR4407
gma-MIR1535	gma-MIR4407	266	Glyma10g41990.1:204,186 PACid:16281819_ATIPT1 (isopentenyltransferase 1); adenylate dimethylallyltransferase	gma-MIR1535
			Glyma10g41990.1:491,470 PACid:16281819_ATIPT1 (isopentenyltransferase 1); adenylate dimethylallyltransferase	gma-MIR4407
gma-MIR1535	gma-MIR4407	206	Glyma17g02080.1:186,168 PACid:16304110_IPT5; ATP binding / tRNA isopentenyltransferase/ transferase, transferring alkyl or aryl (other than methyl) groups	gma-MIR1535
			Glyma17g02080.1:413,392 PACid:16304110_IPT5; ATP binding / tRNA isopentenyltransferase/ transferase, transferring alkyl or aryl (other than methyl) groups	gma-MIR4407
gma-MIR156 (all members)	Seq04a,b	849	Glyma02g13370.1:1226,1207 PACid:16247956_squamosa promoter-binding protein-like 6 (SPL6)	gma-MIR156a-v (all)
			Glyma02g13370.1:358,340 PACid:16247956_squamosa promoter-binding protein-like 6 (SPL6)	Seq04a,b
gma-MIR156 (all members)	soy_24	1050	Glyma11g36980.1:1230,1211 PACid:16285644_SPL2 (SQUAMOSA PROMOTER BINDING PROTEIN-LIKE 2); DNA binding / transcription factor	gma-MIR156a-v (all)
			Glyma11g36980.1:161,141 PACid:16285644_SPL2 (SQUAMOSA PROMOTER BINDING PROTEIN-LIKE 2); DNA binding / transcription factor	soy_24
gma-MIR4413a,b	soy_16	505	Glyma09g30720.1:1141,1122 PACid:16276756_pentatricopeptide (PPR) repeat-containing protein	gma-MIR4413a,b
			Glyma09g30720.1:617,597 PACid:16276756_pentatricopeptide (PPR) repeat-containing protein	soy_16
gma-MIR4413a,b	soy_16	505	Glyma09g30940.1:469,449 PACid:16276781_helicase domain-containing protein / pentatricopeptide (PPR) repeat-containing protein	soy_16
			Glyma09g30940.1:993,974 PACid:16276781_helicase domain-containing protein / pentatricopeptide (PPR) repeat-containing protein	gma-MIR4413a,b
gma-MIR530a	gma-MIR166a	1285	Glyma11g20520.1:1918,1899 PACid:16284470_REV (REVOLUTA); DNA binding / lipid binding / transcription factor	gma-MIR530a
			Glyma11g20520.1:614,594 PACid:16284470_REV (REVOLUTA); DNA binding / lipid binding / transcription factor	gma-MIR166a
gma-MIR-Seq04a,b	gma-MIR2109	961	Glyma15g16370.1:1016,998 PACid:16298975_mitochondrial substrate carrier family protein	gma-MIR-Seq04a,b
			Glyma15g16370.1:37,18 PACid:16298975_mitochondrial substrate carrier family protein	gma-MIR2109
gma-MIR-Seq18	gma-MIR395a	102	Glyma11g21200.1:662,641 PACid:16284543_disease resistance protein (NBS-LRR class), putative	gma-MIR-Seq18
			Glyma11g21200.1:784,764 PACid:16284543_disease resistance protein (NBS-LRR class), putative	gma-MIR395a
gma-MIR4374b	soy_181	19, 58	Glyma10g12660.1:1034,1014 PACid:16279359_5\'-nucleotidase/ magnesium ion binding	soy_18
			Glyma10g12660.1:1044,1021 PACid:16279359_5\'-nucleotidase/ magnesium ion binding	gma-MIR4344
			Glyma10g12660.1:1122,1102 PACid:16279359_5\'-nucleotidase/ magnesium ion binding	soy_18
			Glyma10g12660.1:1127,1106 PACid:16279359_5\'-nucleotidase/ magnesium ion binding	gma-MIR4374b
			Glyma10g12660.1:990,970 PACid:16279359_5\'-nucleotidase/ magnesium ion binding	soy_18
			Glyma10g12660.1:995,974 PACid:16279359_5\'-nucleotidase/ magnesium ion binding	gma-MIR4374b
1. soy_18 shows miRNA and precursor sequence similarities with miR4374b, might be part of the miR4374 family
Supplementary data: Turner et al., Genome organization and characteristics of soybean miRNAs
